# Supplementary material for: Biologically encoded magnonics
Source: Nat Commun. 2019 Sep 25;10:4345. doi: 10.1038/s41467-019-12219-0 (PMC6761176; doi:10.1038/s41467-019-12219-0)
Supplement: Supplementary file 3 — Source Data [file 41467_2019_12219_MOESM3_ESM.zip]

Archive with 2 entries (2 files):
- How to read Source Data.txt
- Source_Data.txt
