# Supplementary material for: Biologically encoded magnonics
Source: Nat Commun. 2019 Sep 25;10:4345. doi: 10.1038/s41467-019-12219-0 (PMC6761176; doi:10.1038/s41467-019-12219-0)
Supplement: Supplementary file 3 — Source Data [file 41467_2019_12219_MOESM3_ESM.zip › How to read Source Data.txt]

This is the raw data of the angular dependent measurement of 2 chains of the delta_mamk mutant shown in fig. 2a in the manuscript. The "SR830_(1)_*" columns contain the output of the Lock-In amplifier. The magnetic field is recorded in "Gaussmeter_425" and the angle in "z-Achse".
