# Supplementary material for: Biologically encoded magnonics
Source: Nat Commun. 2019 Sep 25;10:4345. doi: 10.1038/s41467-019-12219-0 (PMC6761176; doi:10.1038/s41467-019-12219-0)
Supplement: Supplementary file 3 — Source Data [file 41467_2019_12219_MOESM3_ESM.zip › Source_Data.txt]

x-Achse	Gaussmeter_425	z-Achse	Keithley_2000_(1)	Keithley_2000_(2)	SR830_(1)_X	SR830_(1)_Y	SR830_(1)_R	SR830_(1)_Phi	SR830_(1)_Ref._Freq.	Zeitstempel	EIP_548A	Zeit/Datum
150	151.2	0	-0.580363069	0.0406953848	9.08975E-5	2.26499E-6	9.09572E-5	1.452	239.7	3579580627.958	9123281900	06.06.2017_09:57:07
151	152	0	-0.85310452	0.040681706	1.03772E-4	8.46392E-6	1.0413E-4	4.662	239.7	3579580635.088	9123292900	06.06.2017_09:57:15
152	152.9	0	-1.12343696	0.0406902633	1.00017E-4	-4.17235E-6	1.00077E-4	-2.364	239.7	3579580642.225	9123283900	06.06.2017_09:57:22
153	153.9	0	-0.428156787	0.040666441	1.01865E-4	4.64919E-6	1.01984E-4	2.622	239.7	3579580649.359	9123283100	06.06.2017_09:57:29
154	154.8	0	-0.7442209	0.0406576005	9.45334E-5	-7.2718E-6	9.47719E-5	-4.392	239.7	3579580656.493	9123287400	06.06.2017_09:57:36
155	155.8	0	-1.06179557	0.0406299447	9.79309E-5	-3.15906E-6	9.79905E-5	-1.812	239.7	3579580663.628	9123286100	06.06.2017_09:57:43
156	156.7	0	-0.358041343	0.0406283422	1.08958E-4	3.15906E-6	1.09017E-4	1.68	239.7	3579580670.764	9123286500	06.06.2017_09:57:50
157	157.6	0	-0.710769123	0.040632123	1.01209E-4	4.17235E-6	1.01328E-4	2.376	239.7	3579580677.898	9123281600	06.06.2017_09:57:57
158	158.6	0	-1.04846773	0.0406293883	9.92422E-5	7.74866E-6	9.95402E-5	4.494	239.7	3579580685.032	9123286000	06.06.2017_09:58:05
159	159.5	0	-0.243956263	0.0406384782	1.0264E-4	2.3842E-7	1.0264E-4	0.15	239.7	3579580692.168	9123272600	06.06.2017_09:58:12
160	160.6	0	-0.612208801	0.0406416096	8.49371E-5	5.96049E-6	8.51755E-5	4.014	239.7	3579580699.303	9123274200	06.06.2017_09:58:19
161	161.6	0	-0.934786003	0.0406490219	8.79173E-5	-1.78815E-7	8.79173E-5	-0.084	239.7	3579580706.437	9123270600	06.06.2017_09:58:26
162	162.5	0	-0.134207521	0.0406379055	9.203E-5	-9.65601E-6	9.25069E-5	-5.952	239.7	3579580713.573	9123273900	06.06.2017_09:58:33
163	163.4	0	-0.467223003	0.0406411505	8.72021E-5	-4.7088E-6	8.73809E-5	-3.06	239.7	3579580720.709	9123268200	06.06.2017_09:58:40
164	164.4	0	-0.732336634	0.0406439251	9.63216E-5	4.41077E-6	9.63812E-5	2.652	239.7	3579580727.843	9123265100	06.06.2017_09:58:47
165	165.4	0	-1.08409504	0.0406400214	9.66792E-5	2.02657E-6	9.67388E-5	1.224	239.7	3579580734.976	9123266800	06.06.2017_09:58:54
166	166.4	0	-0.338517738	0.0406548222	1.09375E-4	1.1921E-7	1.09375E-4	0.09	239.7	3579580742.113	9123270400	06.06.2017_09:59:02
167	167.4	0	-0.609041775	0.0406723269	9.56063E-5	4.64919E-6	9.57255E-5	2.796	239.7	3579580749.248	9123255700	06.06.2017_09:59:09
168	168.4	0	-0.95902093	0.0406691713	9.69772E-5	2.74183E-6	9.70368E-5	1.65	239.7	3579580756.382	9123257300	06.06.2017_09:59:16
169	169.2	0	-0.332646747	0.0406782064	8.29701E-5	-6.55655E-7	8.29701E-5	-0.414	239.7	3579580763.516	9123250000	06.06.2017_09:59:23
170	170.3	0	-0.628358941	0.0406625398	9.02419E-5	0	9.02419E-5	0.018	239.7	3579580770.653	9123255100	06.06.2017_09:59:30
171	171.3	0	-0.929989257	0.0406572784	9.53083E-5	-1.1921E-6	9.53083E-5	-0.702	239.7	3579580777.789	9123258300	06.06.2017_09:59:37
172	172.3	0	-0.197952254	0.0406518184	8.26721E-5	-1.00136E-5	8.32682E-5	-6.894	239.7	3579580784.921	9123252700	06.06.2017_09:59:44
173	173.3	0	-0.462699017	0.0406681669	9.73945E-5	-1.66894E-5	9.8825E-5	-9.69	239.7	3579580792.057	9123245400	06.06.2017_09:59:52
174	174.2	0	-0.735975023	0.0406510728	1.03534E-4	2.20539E-6	1.03593E-4	1.236	239.7	3579580799.192	9123247600	06.06.2017_09:59:59
175	175.1	0	-1.06494665	0.0406549835	9.31029E-5	2.14578E-6	9.31625E-5	1.35	239.7	3579580806.327	9123251000	06.06.2017_10:00:06
176	176.2	0	-0.372909356	0.0406590288	1.01865E-4	8.04669E-6	1.02222E-4	4.524	239.7	3579580813.46	9123240900	06.06.2017_10:00:13
177	177.2	0	-0.697067947	0.0406686894	9.85865E-5	9.11957E-6	9.90038E-5	5.31	239.7	3579580820.597	9123233400	06.06.2017_10:00:20
178	178.2	0	-0.96006445	0.0406528481	9.11956E-5	-4.23196E-6	9.13148E-5	-2.634	239.7	3579580827.732	9123239600	06.06.2017_10:00:27
179	179.1	0	-0.222533335	0.0406559436	8.98843E-5	9.71562E-6	9.03611E-5	6.18	239.7	3579580834.866	9123234600	06.06.2017_10:00:34
180	180.1	0	-0.592481957	0.0406586468	9.4593E-5	9.95403E-6	9.50699E-5	6.036	239.7	3579580842.001	9123234100	06.06.2017_10:00:42
181	181	0	-0.857791079	0.0406564766	1.04368E-4	-3.45708E-6	1.04487E-4	-1.866	239.7	3579580849.137	9123234700	06.06.2017_10:00:49
182	182.1	0	-0.134144953	0.0406535352	1.03474E-4	6.91417E-6	1.03713E-4	3.852	239.7	3579580856.27	9123238300	06.06.2017_10:00:56
183	183	0	-0.480322515	0.0406473552	1.0562E-4	1.11461E-5	1.06216E-4	6.036	239.7	3579580863.405	9123238500	06.06.2017_10:01:03
184	184	0	-0.842111561	0.0406668064	1.04011E-4	-1.37091E-6	1.04011E-4	-0.732	239.7	3579580870.541	9123229400	06.06.2017_10:01:10
185	185	0	-1.10635534	0.0406611162	1.12534E-4	4.76841E-7	1.12534E-4	0.252	239.7	3579580877.675	9123226300	06.06.2017_10:01:17
186	186	0	-0.371276171	0.0406569358	1.14918E-4	-5.9605E-7	1.14918E-4	-0.282	239.7	3579580884.81	9123227700	06.06.2017_10:01:24
187	187	0	-0.660106759	0.0406535396	1.0562E-4	-4.29156E-6	1.05739E-4	-2.31	239.7	3579580891.946	9123222200	06.06.2017_10:01:31
188	188	0	-0.920257543	0.0406306686	1.01209E-4	6.91417E-6	1.01448E-4	3.936	239.7	3579580899.081	9123229600	06.06.2017_10:01:39
189	189	0	-0.146862188	0.0406527639	1.06514E-4	1.1325E-6	1.06514E-4	0.63	239.7	3579580906.216	9123225200	06.06.2017_10:01:46
190	189.9	0	-0.484129488	0.0406478033	9.83481E-5	1.00732E-5	9.88846E-5	5.862	239.7	3579580913.35	9123216900	06.06.2017_10:01:53
191	190.9	0	-0.745142126	0.0406388005	9.86462E-5	7.86787E-6	9.89442E-5	4.578	239.7	3579580920.486	9123224800	06.06.2017_10:02:00
192	191.9	0	-1.08012336	0.0406360224	9.95402E-5	1.33515E-5	1.00434E-4	7.668	239.7	3579580927.622	9123212900	06.06.2017_10:02:07
193	192.9	0	-0.424384036	0.0406115102	1.02222E-4	5.72208E-6	1.02342E-4	3.21	239.7	3579580934.754	9123225900	06.06.2017_10:02:14
194	193.9	0	-0.692282847	0.0406036381	1.02878E-4	1.4186E-5	1.03891E-4	7.872	239.7	3579580941.889	9123224400	06.06.2017_10:02:21
195	194.9	0	-0.985223345	0.0405990577	1.02878E-4	1.84775E-6	1.02938E-4	1.038	239.7	3579580949.026	9123219200	06.06.2017_10:02:29
196	195.8	0	-0.174454155	0.0406156268	8.95266E-5	1.17422E-5	9.02419E-5	7.506	239.7	3579580956.161	9123218800	06.06.2017_10:02:36
197	196.8	0	-0.510403957	0.0406092419	1.06216E-4	5.54326E-6	1.06335E-4	3.018	239.7	3579580963.293	9123213400	06.06.2017_10:02:43
198	197.8	0	-0.858889965	0.0406187979	8.85134E-5	7.92748E-6	8.8871E-5	5.118	239.7	3579580970.431	9123212100	06.06.2017_10:02:50
199	198.8	0	-1.14727903	0.040602748	8.47583E-5	1.19806E-5	8.55927E-5	8.076	239.7	3579580977.565	9123219800	06.06.2017_10:02:57
200	199.8	0	-0.456983247	0.0405805239	9.17916E-5	4.23196E-6	9.18512E-5	2.64	239.7	3579580984.698	9123220300	06.06.2017_10:03:04
201	200.8	0	-0.725106319	0.0405840649	1.02818E-4	-9.53682E-7	1.02818E-4	-0.522	239.7	3579580991.835	9123216200	06.06.2017_10:03:11
202	201.7	0	-1.01558897	0.0405590251	1.1009E-4	1.04309E-5	1.10567E-4	5.412	239.7	3579580998.97	9123216600	06.06.2017_10:03:18
203	202.7	0	-0.205993336	0.0405496562	1.11938E-4	9.05996E-6	1.12296E-4	4.644	239.7	3579581006.104	9123212200	06.06.2017_10:03:26
204	203.8	0	-0.472818379	0.0405380311	1.14441E-4	1.57953E-5	1.15574E-4	7.872	239.7	3579581013.238	9123217800	06.06.2017_10:03:33
205	204.7	0	-0.82039545	0.0405324894	1.17243E-4	9.17917E-6	1.176E-4	4.482	239.7	3579581020.375	9123209900	06.06.2017_10:03:40
206	205.7	0	-1.17488539	0.0405116043	1.16349E-4	6.37773E-6	1.16468E-4	3.15	239.7	3579581027.509	9123219300	06.06.2017_10:03:47
207	206.8	0	-0.476687261	0.0404995087	1.2523E-4	1.49608E-5	1.26124E-4	6.816	239.7	3579581034.644	9123218100	06.06.2017_10:03:54
208	207.7	0	-0.827425915	0.0405133857	1.25111E-4	1.68086E-5	1.26244E-4	7.674	239.7	3579581041.781	9123211600	06.06.2017_10:04:01
209	208.7	0	-1.17564945	0.0404889932	1.0866E-4	1.85968E-5	1.10209E-4	9.708	239.7	3579581048.914	9123218500	06.06.2017_10:04:08
210	209.7	0	-0.445734579	0.0404897747	1.04785E-4	1.46628E-5	1.05799E-4	7.968	239.7	3579581056.05	9123214400	06.06.2017_10:04:16
211	210.7	0	-0.794957563	0.0404925987	1.18494E-4	1.6153E-5	1.19567E-4	7.782	239.7	3579581063.183	9123208600	06.06.2017_10:04:23
212	211.7	0	-1.14716006	0.0404724811	1.11938E-4	2.1279E-5	1.13905E-4	10.788	239.7	3579581070.318	9123215200	06.06.2017_10:04:30
213	212.6	0	-0.366965251	0.0404736467	1.15753E-4	2.08617E-5	1.176E-4	10.236	239.7	3579581077.456	9123219100	06.06.2017_10:04:37
214	213.7	0	-0.704155093	0.0404592068	1.0866E-4	2.32459E-5	1.11104E-4	12.102	239.7	3579581084.587	9123213000	06.06.2017_10:04:44
215	214.7	0	-1.00740169	0.0404556912	1.22071E-4	1.15634E-5	1.22608E-4	5.412	239.7	3579581091.724	9123214000	06.06.2017_10:04:51
216	215.6	0	-0.319881279	0.0404863051	1.24932E-4	2.2173E-5	1.26899E-4	10.086	239.7	3579581098.858	9123203300	06.06.2017_10:04:58
217	216.6	0	-0.629066927	0.0404767459	1.21534E-4	2.88488E-5	1.24932E-4	13.356	239.7	3579581105.993	9123198700	06.06.2017_10:05:05
218	217.6	0	-0.895543211	0.0404926006	1.35721E-4	2.70606E-5	1.38403E-4	11.274	239.7	3579581113.127	9123200100	06.06.2017_10:05:13
219	218.6	0	-1.17872417	0.0404677407	1.19925E-4	1.82391E-5	1.21296E-4	8.658	239.7	3579581120.264	9123202600	06.06.2017_10:05:20
220	219.6	0	-0.398465882	0.0404649364	1.27197E-4	2.13386E-5	1.28985E-4	9.534	239.7	3579581127.399	9123196100	06.06.2017_10:05:27
221	220.7	0	-0.691048591	0.0404820401	1.23561E-4	3.09946E-5	1.27376E-4	14.094	239.7	3579581134.537	9123194900	06.06.2017_10:05:34
222	221.6	0	-0.999715581	0.0404470928	1.3739E-4	2.93852E-5	1.40489E-4	12.078	239.7	3579581141.675	9123204200	06.06.2017_10:05:41
223	222.5	0	-0.286901128	0.0404588136	1.2827E-4	2.30671E-5	1.30356E-4	10.206	239.7	3579581148.803	9123196600	06.06.2017_10:05:48
224	223.6	0	-0.659114767	0.0404369914	1.26422E-4	3.49286E-5	1.31131E-4	15.444	239.7	3579581155.937	9123199900	06.06.2017_10:05:55
225	224.6	0	-0.922580118	0.0404280518	1.207E-4	3.62399E-5	1.26065E-4	16.728	239.7	3579581163.072	9123194800	06.06.2017_10:06:03
226	225.6	0	-0.218533319	0.040424082	1.19925E-4	2.91468E-5	1.23442E-4	13.68	239.7	3579581170.207	9123200000	06.06.2017_10:06:10
227	226.5	0	-0.575427491	0.0404181165	1.2231E-4	2.45572E-5	1.24753E-4	11.364	239.7	3579581177.343	9123198200	06.06.2017_10:06:17
228	227.6	0	-0.882406859	0.0404148465	1.23323E-4	2.11598E-5	1.25111E-4	9.75	239.7	3579581184.477	9123195200	06.06.2017_10:06:24
229	228.5	0	-1.14397235	0.0404248499	1.43052E-4	2.37228E-5	1.45019E-4	9.414	239.7	3579581191.612	9123184800	06.06.2017_10:06:31
230	229.6	0	-0.412731432	0.0404318121	1.44304E-4	2.6107E-5	1.46688E-4	10.272	239.7	3579581198.747	9123187600	06.06.2017_10:06:38
231	230.5	0	-0.684872353	0.0404404441	1.35601E-4	2.03253E-5	1.37092E-4	8.526	239.7	3579581205.881	9123175600	06.06.2017_10:06:45
232	231.5	0	-1.02949456	0.0404159387	1.44363E-4	2.19942E-5	1.46032E-4	8.664	239.7	3579581213.016	9123191100	06.06.2017_10:06:53
233	232.5	0	-0.324064102	0.0403997987	1.25826E-4	2.62262E-5	1.28509E-4	11.79	239.7	3579581220.157	9123193200	06.06.2017_10:07:00
234	233.5	0	-0.61902347	0.0404357694	1.14918E-4	2.39612E-5	1.17362E-4	11.778	239.7	3579581227.288	9123184900	06.06.2017_10:07:07
235	234.5	0	-0.968695185	0.040416868	1.26065E-4	2.55705E-5	1.28628E-4	11.478	239.7	3579581234.421	9123177800	06.06.2017_10:07:14
236	235.5	0	-0.258735396	0.0404027036	1.29939E-4	2.96236E-5	1.33277E-4	12.84	239.7	3579581241.556	9123176800	06.06.2017_10:07:21
237	236.5	0	-0.621847911	0.040389496	1.39416E-4	2.99216E-5	1.42575E-4	12.132	239.7	3579581248.691	9123186800	06.06.2017_10:07:28
238	237.5	0	-0.990457718	0.0403729402	1.30475E-4	2.58685E-5	1.33038E-4	11.22	239.7	3579581255.826	9123189800	06.06.2017_10:07:35
239	238.5	0	-0.190924524	0.0403826104	1.2225E-4	2.77163E-5	1.25349E-4	12.792	239.7	3579581262.96	9123179500	06.06.2017_10:07:42
240	239.4	0	-0.532260763	0.0403762974	1.43648E-4	2.7001E-5	1.46211E-4	10.656	239.7	3579581270.096	9123178000	06.06.2017_10:07:50
241	240.4	0	-0.814507957	0.0403786368	1.75835E-4	2.85507E-5	1.781E-4	9.234	239.7	3579581277.232	9123176100	06.06.2017_10:07:57
242	241.5	0	-1.08424937	0.0403657682	2.08975E-4	4.48229E-5	2.13743E-4	12.108	239.7	3579581284.366	9123177200	06.06.2017_10:08:04
243	242.4	0	-0.281480427	0.0403722852	2.03134E-4	4.51209E-5	2.0814E-4	12.534	239.7	3579581291.502	9123173800	06.06.2017_10:08:11
244	243.4	0	-0.58375098	0.0403470415	2.0069E-4	4.08294E-5	2.04802E-4	11.496	239.7	3579581298.638	9123178200	06.06.2017_10:08:18
245	244.5	0	-0.940838382	0.0403535522	1.83047E-4	4.27368E-5	1.87994E-4	13.146	239.7	3579581305.773	9123171800	06.06.2017_10:08:25
246	245.5	0	-0.180058432	0.04033802	1.50383E-4	4.67899E-5	1.57476E-4	17.298	239.7	3579581312.905	9123172900	06.06.2017_10:08:32
247	246.4	0	-0.441642874	0.04033122	1.48715E-4	3.55842E-5	1.52887E-4	13.47	239.7	3579581320.041	9123177900	06.06.2017_10:08:40
248	247.5	0	-0.782483091	0.0403376845	1.36734E-4	2.89084E-5	1.39774E-4	11.958	239.7	3579581327.175	9123171800	06.06.2017_10:08:47
249	248.4	0	-1.12225853	0.0403367582	1.40251E-4	3.39749E-5	1.44304E-4	13.626	239.7	3579581334.31	9123165300	06.06.2017_10:08:54
250	249.4	0	-0.435437908	0.0403208172	1.50383E-4	4.49421E-5	1.5694E-4	16.644	239.7	3579581341.445	9123174900	06.06.2017_10:09:01
251	250.5	0	-0.726215407	0.0403157903	1.61768E-4	3.34384E-5	1.65225E-4	11.682	239.7	3579581348.58	9123166100	06.06.2017_10:09:08
252	251.4	0	-0.99924421	0.0403249654	1.60039E-4	4.80416E-5	1.67073E-4	16.716	239.7	3579581355.714	9123166600	06.06.2017_10:09:15
253	252.4	0	-0.229643274	0.0403149222	1.60516E-4	4.14851E-5	1.65761E-4	14.496	239.7	3579581362.848	9123169000	06.06.2017_10:09:22
254	253.5	0	-0.518019487	0.0403113797	1.40727E-4	4.1187E-5	1.46628E-4	16.314	239.7	3579581369.984	9123163600	06.06.2017_10:09:29
255	254.4	0	-0.844167915	0.0403028734	1.46032E-4	3.98161E-5	1.51397E-4	15.264	239.7	3579581377.119	9123159600	06.06.2017_10:09:37
256	255.4	0	-1.17530473	0.0402975121	1.34767E-4	4.7982E-5	1.43112E-4	19.608	239.7	3579581384.254	9123161100	06.06.2017_10:09:44
257	256.3	0	-0.366757076	0.0403191284	1.31668E-4	3.33192E-5	1.3584E-4	14.22	239.7	3579581391.389	9123162400	06.06.2017_10:09:51
258	257.3	0	-0.695567238	0.0402905816	1.42039E-4	3.48093E-5	1.46211E-4	13.776	239.7	3579581398.524	9123160900	06.06.2017_10:09:58
259	258.2	0	-0.960281721	0.0402856244	1.59384E-4	4.00546E-5	1.64331E-4	14.118	239.7	3579581405.658	9123165000	06.06.2017_10:10:05
260	259.4	0	-0.263197107	0.0402883472	1.77265E-4	5.35848E-5	1.85252E-4	16.83	239.7	3579581412.793	9123164400	06.06.2017_10:10:12
261	260.4	0	-0.540062107	0.0402787265	1.85967E-4	4.78628E-5	1.92047E-4	14.43	239.7	3579581419.929	9123165500	06.06.2017_10:10:19
262	261.4	0	-0.813119407	0.0402608954	1.78755E-4	4.02334E-5	1.83226E-4	12.69	239.7	3579581427.064	9123162800	06.06.2017_10:10:27
263	262.3	0	-1.10336429	0.0402578418	1.71066E-4	4.39289E-5	1.76669E-4	14.406	239.7	3579581434.198	9123162000	06.06.2017_10:10:34
264	263.3	0	-0.469295204	0.0402550981	1.48118E-4	5.21543E-5	1.57E-4	19.398	239.7	3579581441.333	9123160600	06.06.2017_10:10:41
265	264.3	0	-0.758103759	0.0402400121	1.3727E-4	3.17099E-5	1.40906E-4	13.026	239.7	3579581448.47	9123160100	06.06.2017_10:10:48
266	265.4	0	-1.10390159	0.0402439546	1.42873E-4	2.96832E-5	1.45913E-4	11.742	239.7	3579581455.604	9123159600	06.06.2017_10:10:55
267	266.4	0	-0.390084462	0.0402527433	1.38701E-4	3.88029E-5	1.44006E-4	15.636	239.7	3579581462.737	9123157300	06.06.2017_10:11:02
268	267.3	0	-0.683240392	0.0402437409	1.44185E-4	3.74319E-5	1.49013E-4	14.562	239.7	3579581469.874	9123150400	06.06.2017_10:11:09
269	268.3	0	-0.954245947	0.0402429468	1.42992E-4	3.38557E-5	1.46986E-4	13.332	239.7	3579581477.009	9123156500	06.06.2017_10:11:17
270	269.3	0	-0.278826891	0.0402440361	1.50681E-4	3.85644E-5	1.55569E-4	14.364	239.7	3579581484.141	9123150800	06.06.2017_10:11:24
271	270.3	0	-0.580462972	0.040263403	1.27555E-4	3.58226E-5	1.32502E-4	15.684	239.7	3579581491.28	9123142200	06.06.2017_10:11:31
272	271.3	0	-0.856169717	0.0402304881	1.14978E-4	3.40941E-5	1.19985E-4	16.524	239.7	3579581498.419	9123145000	06.06.2017_10:11:38
273	272.3	0	-1.13472035	0.0402263659	1.24813E-4	3.30212E-5	1.29105E-4	14.82	239.7	3579581505.553	9123152500	06.06.2017_10:11:45
274	273.3	0	-0.334579778	0.0402247231	1.3727E-4	3.73723E-5	1.42277E-4	15.246	239.7	3579581512.687	9123142900	06.06.2017_10:11:52
275	274.2	0	-0.644432468	0.0402220993	1.33337E-4	4.70283E-5	1.41383E-4	19.44	239.7	3579581519.817	9123142100	06.06.2017_10:11:59
276	275.2	0	-0.959806303	0.0402256292	1.35482E-4	4.18427E-5	1.418E-4	17.184	239.7	3579581526.951	9123148800	06.06.2017_10:12:06
277	276.2	0	-0.231937549	0.0402197846	1.40906E-4	4.19619E-5	1.47046E-4	16.578	239.7	3579581534.086	9123141200	06.06.2017_10:12:14
278	277.3	0	-0.50594976	0.0402234993	1.44483E-4	4.0591E-5	1.50085E-4	15.708	239.7	3579581541.223	9123137700	06.06.2017_10:12:21
279	278.2	0	-0.88291391	0.0402290981	1.53781E-4	4.89953E-5	1.6141E-4	17.682	239.7	3579581548.359	9123131900	06.06.2017_10:12:28
280	279.2	0	-0.158302504	0.0402087046	1.62006E-4	5.24523E-5	1.70351E-4	17.952	239.7	3579581555.493	9123136600	06.06.2017_10:12:35
281	280.2	0	-0.443972123	0.0402063553	1.68205E-4	5.28696E-5	1.76311E-4	17.454	239.7	3579581562.629	9123133200	06.06.2017_10:12:42
282	281.2	0	-0.719613765	0.0402157905	1.73152E-4	4.52402E-5	1.78994E-4	14.658	239.7	3579581569.762	9123134000	06.06.2017_10:12:49
283	282.1	0	-0.997376374	0.0402123717	1.65165E-4	4.14255E-5	1.70351E-4	14.088	239.7	3579581576.897	9123132000	06.06.2017_10:12:56
284	283.3	0	-0.294905209	0.0402018265	1.74643E-4	5.41809E-5	1.82808E-4	17.238	239.7	3579581584.031	9123126200	06.06.2017_10:13:04
285	284.2	0	-0.600838784	0.0402008551	1.82868E-4	5.68631E-5	1.91511E-4	17.268	239.7	3579581591.167	9123127800	06.06.2017_10:13:11
286	285.2	0	-0.886328655	0.0401928031	2.19704E-4	7.41486E-5	2.31923E-4	18.654	239.7	3579581598.302	9123128500	06.06.2017_10:13:18
287	286.2	0	-0.244860391	0.0401974625	2.25485E-4	6.07374E-5	2.33532E-4	15.084	239.7	3579581605.434	9123127500	06.06.2017_10:13:25
288	287.1	0	-0.53829429	0.0402019487	2.22207E-4	7.51023E-5	2.34605E-4	18.678	239.7	3579581612.572	9123124300	06.06.2017_10:13:32
289	288.2	0	-0.805458471	0.0401921469	2.13505E-4	6.65789E-5	2.23638E-4	17.322	239.7	3579581619.708	9123121500	06.06.2017_10:13:39
290	289.2	0	-1.07990903	0.0401760009	1.84954E-4	5.97837E-5	1.94372E-4	17.928	239.7	3579581626.841	9123125800	06.06.2017_10:13:46
291	290.1	0	-0.347673851	0.0401704646	1.43767E-4	4.74455E-5	1.51456E-4	18.264	239.7	3579581633.976	9123129000	06.06.2017_10:13:53
292	291.1	0	-0.652246782	0.0401648049	1.57476E-4	5.10218E-5	1.65583E-4	17.952	239.7	3579581641.115	9123119300	06.06.2017_10:14:01
293	292.2	0	-0.946048823	0.0401407487	1.60874E-4	4.93529E-5	1.68265E-4	17.058	239.7	3579581648.252	9123130100	06.06.2017_10:14:08
294	293.1	0	-0.240487959	0.0401475336	1.80067E-4	5.22735E-5	1.87517E-4	16.194	239.7	3579581655.381	9123121300	06.06.2017_10:14:15
295	294.1	0	-0.607182409	0.0401537612	1.75715E-4	5.78763E-5	1.85014E-4	18.234	239.7	3579581662.516	9123118400	06.06.2017_10:14:22
296	295.2	0	-0.975870179	0.0401381532	1.84418E-4	6.30622E-5	1.94908E-4	18.876	239.7	3579581669.651	9123121200	06.06.2017_10:14:29
297	296.1	0	-0.289498832	0.0401412698	1.89305E-4	6.43139E-5	1.99915E-4	18.768	239.7	3579581676.786	9123121600	06.06.2017_10:14:36
298	297.1	0	-0.580603162	0.0401600165	2.00034E-4	6.24065E-5	2.09571E-4	17.34	239.7	3579581683.92	9123111600	06.06.2017_10:14:43
299	298.1	0	-0.86164054	0.0401321628	2.05756E-4	7.86786E-5	2.203E-4	20.934	239.7	3579581691.054	9123116700	06.06.2017_10:14:51
300	299.1	0	-0.172212107	0.0401295258	2.24234E-4	8.83942E-5	2.41042E-4	21.51	239.7	3579581698.19	9123111800	06.06.2017_10:14:58
301	300	0	-0.517970248	0.0401329004	2.37704E-4	9.50103E-5	2.56004E-4	21.792	239.7	3579581705.324	9123107800	06.06.2017_10:15:05
302	301	0	-0.893723623	0.0400923292	2.43307E-4	8.6606E-5	2.58269E-4	19.602	239.7	3579581712.471	9123122700	06.06.2017_10:15:12
303	302	0	-0.13740836	0.0400654038	2.28168E-4	8.41622E-5	2.43188E-4	20.256	239.7	3579581719.599	9123125000	06.06.2017_10:15:19
304	303	0	-0.395237723	0.0400778286	2.08915E-4	7.76653E-5	2.22863E-4	20.4	239.7	3579581726.729	9123122200	06.06.2017_10:15:26
305	304	0	-0.731733284	0.0400685701	2.0361E-4	8.01091E-5	2.1881E-4	21.486	239.7	3579581733.864	9123113400	06.06.2017_10:15:33
306	305	0	-1.03569937	0.0400633282	1.96517E-4	7.87978E-5	2.11717E-4	21.858	239.7	3579581741	9123117000	06.06.2017_10:15:41
307	306	0	-0.336666369	0.0400526665	1.85014E-4	7.46255E-5	1.99498E-4	21.96	239.7	3579581748.136	9123112300	06.06.2017_10:15:48
308	307	0	-0.712917086	0.0400304989	1.9461E-4	6.01413E-5	2.0373E-4	17.178	239.7	3579581755.269	9123114400	06.06.2017_10:15:55
309	308	0	-1.07102401	0.0399980386	1.91153E-4	6.25257E-5	2.01107E-4	18.126	239.7	3579581762.405	9123123800	06.06.2017_10:16:02
310	309	0	-0.449363272	0.0400049924	1.80245E-4	5.79956E-5	1.89365E-4	17.832	239.7	3579581769.54	9123108000	06.06.2017_10:16:09
311	310	0	-0.822011171	0.0400049323	1.60337E-4	5.27503E-5	1.68801E-4	18.216	239.7	3579581776.675	9123108400	06.06.2017_10:16:16
312	311	0	-1.12193712	0.0399720066	1.75954E-4	5.23927E-5	1.83583E-4	16.578	239.7	3579581783.807	9123122600	06.06.2017_10:16:23
313	312	0	-0.459806543	0.0399698283	2.00273E-4	6.61616E-5	2.10882E-4	18.282	239.7	3579581790.943	9123122700	06.06.2017_10:16:30
314	313	0	-0.748518112	0.0399454004	2.39731E-4	6.49099E-5	2.48374E-4	15.162	239.7	3579581798.08	9123122500	06.06.2017_10:16:38
315	314	0	-1.02436267	0.0399398723	2.58507E-4	7.77845E-5	2.69951E-4	16.752	239.7	3579581805.213	9123121400	06.06.2017_10:16:45
316	315	0	-0.267764487	0.0399543967	2.85031E-4	8.82749E-5	2.98442E-4	17.208	239.7	3579581812.349	9123106600	06.06.2017_10:16:52
317	316	0	-0.643307317	0.0399346282	2.89144E-4	1.05143E-4	3.07681E-4	19.992	239.7	3579581819.485	9123113900	06.06.2017_10:16:59
318	317	0	-0.957944048	0.0399323254	3.44755E-4	1.33158E-4	3.6967E-4	21.114	239.7	3579581826.618	9123113200	06.06.2017_10:17:06
319	318	0	-0.273490726	0.039926548	4.08413E-4	1.61231E-4	4.3905E-4	21.546	239.7	3579581833.753	9123103000	06.06.2017_10:17:13
320	319	0	-0.576836369	0.0399087368	4.82799E-4	1.91689E-4	5.19458E-4	21.66	239.7	3579581840.89	9123114600	06.06.2017_10:17:20
321	320	0	-0.933150921	0.039884558	5.03723E-4	2.10346E-4	5.45923E-4	22.668	239.7	3579581848.026	9123118000	06.06.2017_10:17:28
322	321	0	-0.246531429	0.0398993637	4.89417E-4	2.15114E-4	5.34657E-4	23.73	239.7	3579581855.158	9123108800	06.06.2017_10:17:35
323	322	0	-0.521151953	0.0398954589	4.6307E-4	1.75596E-4	4.95259E-4	20.772	239.7	3579581862.293	9123103600	06.06.2017_10:17:42
324	323	0	-0.798330122	0.0398906252	4.09188E-4	1.57655E-4	4.38573E-4	21.072	239.7	3579581869.429	9123104500	06.06.2017_10:17:49
325	324	0	-1.15306218	0.0398817786	3.34324E-4	1.37151E-4	3.61325E-4	22.308	239.7	3579581876.563	9123111700	06.06.2017_10:17:56
326	325	0	-0.445580047	0.0398627787	2.93257E-4	1.23919E-4	3.1835E-4	22.908	239.7	3579581883.698	9123111800	06.06.2017_10:18:03
327	326	0	-0.732193871	0.0398864731	2.63812E-4	1.19448E-4	2.89621E-4	24.36	239.7	3579581890.833	9123103900	06.06.2017_10:18:10
328	327	0	-1.04706869	0.0398796158	2.46527E-4	9.44738E-5	2.6405E-4	20.976	239.7	3579581897.969	9123099300	06.06.2017_10:18:17
329	328	0	-0.310314547	0.0398890614	2.48613E-4	8.61888E-5	2.63156E-4	19.128	239.7	3579581905.103	9123095800	06.06.2017_10:18:25
330	329	0	-0.656091076	0.0398845136	2.40744E-4	9.30433E-5	2.5809E-4	21.138	239.7	3579581912.242	9123100600	06.06.2017_10:18:32
331	330	0	-0.944005712	0.039880708	2.30373E-4	1.0711E-4	2.54037E-4	24.936	239.7	3579581919.378	9123092000	06.06.2017_10:18:39
332	331	0	-0.307783328	0.0398809262	2.15949E-4	9.43546E-5	2.35678E-4	23.604	239.7	3579581926.508	9123097500	06.06.2017_10:18:46
333	332	0	-0.679788208	0.0398945073	2.17081E-4	8.48775E-5	2.33055E-4	21.36	239.7	3579581933.641	9123084200	06.06.2017_10:18:53
334	333	0	-1.04822517	0.0398968634	2.19763E-4	8.10032E-5	2.34247E-4	20.232	239.7	3579581940.779	9123082500	06.06.2017_10:19:00
335	334	0	-0.436826301	0.0398732768	2.23161E-4	7.9215E-5	2.3681E-4	19.542	239.7	3579581947.913	9123082100	06.06.2017_10:19:07
336	335	0	-0.798613698	0.039876626	2.2328E-4	9.57851E-5	2.42949E-4	23.226	239.7	3579581955.046	9123078700	06.06.2017_10:19:15
337	336	0	-1.08818399	0.0398772592	1.99617E-4	9.10168E-5	2.19346E-4	24.516	239.7	3579581962.182	9123072900	06.06.2017_10:19:22
338	337	0	-0.394059238	0.0398552471	2.2924E-4	8.26721E-5	2.43665E-4	19.836	239.7	3579581969.317	9123083000	06.06.2017_10:19:29
339	338	0	-0.766899251	0.0398241832	1.97829E-4	8.82749E-5	2.16604E-4	24.048	239.7	3579581976.452	9123091800	06.06.2017_10:19:36
340	339	0	-1.13505295	0.0398401034	2.0671E-4	7.82018E-5	2.21015E-4	20.73	239.7	3579581983.585	9123081600	06.06.2017_10:19:43
341	339	0	-0.527142481	0.0398171093	2.24234E-4	8.97055E-5	2.41519E-4	21.816	239.7	3579581990.723	9123089200	06.06.2017_10:19:50
342	341	0	-0.881091573	0.0398171917	2.22386E-4	9.85269E-5	2.43247E-4	23.898	239.7	3579581997.857	9123079500	06.06.2017_10:19:57
343	342	0	-0.265050085	0.0398123535	2.06173E-4	8.74405E-5	2.23936E-4	22.992	239.7	3579582004.991	9123077300	06.06.2017_10:20:04
344	343	0	-0.589560759	0.0398160613	2.33115E-4	8.93478E-5	2.49626E-4	20.976	239.7	3579582012.127	9123082100	06.06.2017_10:20:12
345	344	0	-0.908110597	0.0398082611	2.15889E-4	1.0562E-4	2.40327E-4	26.076	239.7	3579582019.262	9123074000	06.06.2017_10:20:19
346	344	0	-1.17237037	0.0397886641	2.11597E-4	7.08108E-5	2.23101E-4	18.504	239.7	3579582026.397	9123078800	06.06.2017_10:20:26
347	346	0	-0.532042722	0.0397887721	2.14578E-4	9.656E-5	2.3532E-4	24.234	239.7	3579582033.53	9123082600	06.06.2017_10:20:33
348	347	0	-0.813355891	0.0397785624	2.10763E-4	9.24473E-5	2.30134E-4	23.694	239.7	3579582040.668	9123072400	06.06.2017_10:20:40
349	348	0	-1.08103216	0.039756672	2.21909E-4	9.06591E-5	2.39671E-4	22.224	239.7	3579582047.801	9123081800	06.06.2017_10:20:47
350	349	0	-0.390068908	0.0397457149	2.19644E-4	9.45334E-5	2.39135E-4	23.292	239.7	3579582054.934	9123076300	06.06.2017_10:20:54
351	350	0	-0.67672113	0.0397376146	2.27929E-4	9.46526E-5	2.46825E-4	22.56	239.7	3579582062.073	9123077800	06.06.2017_10:21:02
352	351	0	-1.01353691	0.0397390717	2.33711E-4	1.01626E-4	2.54871E-4	23.508	239.7	3579582069.206	9123066300	06.06.2017_10:21:09
353	351	0	-0.300689531	0.0397314861	2.18452E-4	9.61428E-5	2.38718E-4	23.754	239.7	3579582076.341	9123076200	06.06.2017_10:21:16
354	352	0	-0.584754489	0.039769562	2.25187E-4	8.80961E-5	2.41817E-4	21.372	239.7	3579582083.475	9123065100	06.06.2017_10:21:23
355	353	0	-0.944125903	0.0397528303	2.12611E-4	9.43546E-5	2.32578E-4	23.934	239.7	3579582090.611	9123068000	06.06.2017_10:21:30
356	354	0	-0.28564094	0.0397817388	2.2477E-4	8.92882E-5	2.41877E-4	21.666	239.7	3579582097.746	9123057900	06.06.2017_10:21:37
357	355	0	-0.610022291	0.0397810488	2.11359E-4	9.57851E-5	2.32042E-4	24.384	239.7	3579582104.879	9123058200	06.06.2017_10:21:44
358	356	0	-0.949917312	0.0397654612	2.16843E-4	1.06574E-4	2.41638E-4	26.184	239.7	3579582112.016	9123051700	06.06.2017_10:21:52
359	357	0	-0.212989172	0.0397612411	2.16604E-4	1.06335E-4	2.4134E-4	26.16	239.7	3579582119.15	9123056500	06.06.2017_10:21:59
360	358	0	-0.590664378	0.0397650843	2.11836E-4	9.78117E-5	2.33353E-4	24.792	239.7	3579582126.285	9123053500	06.06.2017_10:22:06
361	359	0	-0.860147763	0.0397682525	2.20836E-4	9.57255E-5	2.40684E-4	23.442	239.7	3579582133.419	9123051500	06.06.2017_10:22:13
362	360	0	-1.14118736	0.0397639867	2.21134E-4	9.04803E-5	2.38896E-4	22.26	239.7	3579582140.555	9123053900	06.06.2017_10:22:20
363	361	0	-0.428594174	0.039770834	2.19644E-4	1.02282E-4	2.42294E-4	24.972	239.7	3579582147.689	9123041800	06.06.2017_10:22:27
364	362	0	-0.795768463	0.0397810015	2.20836E-4	1.03355E-4	2.43844E-4	25.086	239.7	3579582154.825	9123039000	06.06.2017_10:22:34
365	363	0	-1.06548007	0.0397898999	2.27035E-4	1.01924E-4	2.48851E-4	24.186	239.7	3579582161.961	9123037100	06.06.2017_10:22:41
366	364	0	-0.332274846	0.0398052473	2.23638E-4	9.44738E-5	2.42771E-4	22.902	239.7	3579582169.096	9123038400	06.06.2017_10:22:49
367	365	0	-0.68969882	0.0397822422	2.16604E-4	9.29241E-5	2.35737E-4	23.214	239.7	3579582176.229	9123035800	06.06.2017_10:22:56
368	366	0	-0.966299309	0.0397882613	2.14995E-4	1.01507E-4	2.37764E-4	25.278	239.7	3579582183.363	9123025000	06.06.2017_10:23:03
369	367	0	-0.274577818	0.0397796731	2.16485E-4	9.89442E-5	2.38002E-4	24.576	239.7	3579582190.498	9123030300	06.06.2017_10:23:10
370	368	0	-0.569108852	0.0397787203	2.23697E-4	9.9123E-5	2.44679E-4	23.892	239.7	3579582197.635	9123026300	06.06.2017_10:23:17
371	369	0	-0.933155585	0.0397842476	2.29062E-4	9.95402E-5	2.49745E-4	23.49	239.7	3579582204.769	9123024700	06.06.2017_10:23:24
372	370	0	-0.307943566	0.0397447556	2.31446E-4	1.10686E-4	2.5654E-4	25.554	239.7	3579582211.903	9123030400	06.06.2017_10:23:31
373	371	0	-0.671713643	0.0397306504	2.32101E-4	1.12892E-4	2.5809E-4	25.938	239.7	3579582219.039	9123034000	06.06.2017_10:23:39
374	372	0	-0.979296661	0.039708675	2.41042E-4	1.0711E-4	2.63812E-4	23.964	239.7	3579582226.172	9123039100	06.06.2017_10:23:46
375	373	0	-0.295007336	0.039702183	2.29479E-4	1.09077E-4	2.54096E-4	25.428	239.7	3579582233.308	9123035700	06.06.2017_10:23:53
376	374	0	-0.582059035	0.0397076401	2.24949E-4	1.00255E-4	2.46288E-4	24.024	239.7	3579582240.443	9123032700	06.06.2017_10:24:00
377	375	0	-0.900271035	0.0397105789	2.52964E-4	9.60235E-5	2.70607E-4	20.784	239.7	3579582247.578	9123023500	06.06.2017_10:24:07
378	376	0	-0.270472545	0.0396935059	2.39314E-4	9.16128E-5	2.56302E-4	20.952	239.7	3579582254.712	9123031800	06.06.2017_10:24:14
379	377	0	-0.545065698	0.039693705	2.24353E-4	1.03355E-4	2.47004E-4	24.738	239.7	3579582261.848	9123027400	06.06.2017_10:24:21
380	378	0	-0.82464664	0.0396982252	2.33174E-4	1.04249E-4	2.55408E-4	24.096	239.7	3579582268.984	9123026600	06.06.2017_10:24:28
381	379	0	-1.17833873	0.0396750837	2.35141E-4	1.00792E-4	2.55825E-4	23.202	239.7	3579582276.118	9123030700	06.06.2017_10:24:36
382	380	0	-0.43489743	0.039677998	2.35499E-4	1.03534E-4	2.57315E-4	23.73	239.7	3579582283.251	9123021000	06.06.2017_10:24:43
383	381	0	-0.718954524	0.0396947814	2.3985E-4	1.08839E-4	2.63395E-4	24.42	239.7	3579582290.389	9123020000	06.06.2017_10:24:50
384	382	0	-0.99210864	0.0396930446	2.293E-4	1.06454E-4	2.52845E-4	24.912	239.7	3579582297.522	9123019000	06.06.2017_10:24:57
385	383	0	-0.33170459	0.0396922521	2.25724E-4	1.02938E-4	2.48136E-4	24.522	239.7	3579582304.657	9123014700	06.06.2017_10:25:04
386	384	0	-0.658810087	0.0396751222	2.25068E-4	1.01448E-4	2.46884E-4	24.264	239.7	3579582311.793	9123015800	06.06.2017_10:25:11
387	385	0	-0.961505764	0.0396598693	2.25783E-4	1.01805E-4	2.47719E-4	24.27	239.7	3579582318.929	9123015300	06.06.2017_10:25:18
388	386	0	-0.152420881	0.0396823667	2.38479E-4	1.07468E-4	2.61607E-4	24.264	239.7	3579582326.062	9123012200	06.06.2017_10:25:26
389	387	0	-0.43422919	0.0396604307	2.3836E-4	1.02282E-4	2.59401E-4	23.226	239.7	3579582333.197	9123018100	06.06.2017_10:25:33
390	388	0	-0.757315973	0.0396532464	2.40267E-4	1.03951E-4	2.61785E-4	23.4	239.7	3579582340.332	9123013300	06.06.2017_10:25:40
391	389	0	-1.03909736	0.0396499454	2.27273E-4	1.19031E-4	2.566E-4	27.642	239.7	3579582347.467	9123012300	06.06.2017_10:25:47
392	390	0	-0.326793223	0.0396329609	2.42175E-4	1.04189E-4	2.63633E-4	23.28	239.7	3579582354.602	9123009300	06.06.2017_10:25:54
393	391	0	-0.681833922	0.0396174924	2.36631E-4	1.09017E-4	2.60593E-4	24.738	239.7	3579582361.738	9123012900	06.06.2017_10:26:01
394	392	0	-0.957393851	0.0395924481	2.31744E-4	1.21296E-4	2.61607E-4	27.63	239.7	3579582368.872	9123012800	06.06.2017_10:26:08
395	393	0	-0.24217826	0.0395858115	2.27154E-4	1.12772E-4	2.5362E-4	26.412	239.7	3579582376.007	9123017700	06.06.2017_10:26:16
396	394	0	-0.566096017	0.0396358355	2.35082E-4	1.18971E-4	2.63514E-4	26.85	239.7	3579582383.141	9122994600	06.06.2017_10:26:23
397	395	0	-0.857635865	0.0396170035	2.30611E-4	1.10269E-4	2.55646E-4	25.554	239.7	3579582390.276	9123000200	06.06.2017_10:26:30
398	396	0	-0.154084152	0.0395994119	2.36035E-4	1.14024E-4	2.62143E-4	25.782	239.7	3579582397.412	9123002700	06.06.2017_10:26:37
399	397	0	-0.493940638	0.0395861339	2.27333E-4	1.17839E-4	2.56063E-4	27.402	239.7	3579582404.546	9123006600	06.06.2017_10:26:44
400	398	0	-0.78699424	0.0395684745	2.35141E-4	1.05381E-4	2.57673E-4	24.144	239.7	3579582411.682	9123002400	06.06.2017_10:26:51
x-Achse	Gaussmeter_425	z-Achse	Keithley_2000_(1)	Keithley_2000_(2)	SR830_(1)_X	SR830_(1)_Y	SR830_(1)_R	SR830_(1)_Phi	SR830_(1)_Ref._Freq.	Zeitstempel	EIP_548A	Zeit/Datum
150	151.2	1	-0.567772099	0.0397129729	9.63216E-5	9.11957E-6	9.67388E-5	5.436	239.7	3579582432.461	9122994500	06.06.2017_10:27:12
151	152	1	-0.908006439	0.0397040128	9.37586E-5	3.21867E-6	9.38182E-5	1.974	239.7	3579582439.587	9122992300	06.06.2017_10:27:19
152	152.9	1	-0.230140442	0.0396889744	9.27453E-5	3.39748E-6	9.28049E-5	2.118	239.7	3579582446.725	9122989300	06.06.2017_10:27:26
153	153.9	1	-0.495237716	0.0396834123	1.02938E-4	-4.76841E-7	1.02938E-4	-0.24	239.7	3579582453.858	9122991300	06.06.2017_10:27:33
154	154.9	1	-0.837425991	0.0396615278	9.76925E-5	5.96051E-8	9.76925E-5	0.06	239.7	3579582460.993	9122986100	06.06.2017_10:27:40
155	155.9	1	-1.17449611	0.0396728521	9.59639E-5	-5.36445E-7	9.59639E-5	-0.318	239.7	3579582468.128	9122986200	06.06.2017_10:27:48
156	156.8	1	-0.464552359	0.0396791499	9.32221E-5	2.08618E-6	9.32221E-5	1.29	239.7	3579582475.263	9122981000	06.06.2017_10:27:55
157	157.8	1	-0.82698241	0.039680655	9.87058E-5	6.31812E-6	9.88846E-5	3.672	239.7	3579582482.398	9122978900	06.06.2017_10:28:02
158	158.7	1	-1.10745642	0.0396753323	9.59043E-5	1.49012E-6	9.59043E-5	0.918	239.7	3579582489.533	9122978300	06.06.2017_10:28:09
159	159.7	1	-0.444777105	0.0396706092	8.8871E-5	1.01329E-6	8.8871E-5	0.666	239.7	3579582496.67	9122978300	06.06.2017_10:28:16
160	160.7	1	-0.771468699	0.039672895	8.90498E-5	3.99354E-6	8.91094E-5	2.568	239.7	3579582503.804	9122978800	06.06.2017_10:28:23
161	161.7	1	-1.07050712	0.039651025	8.03475E-5	-5.24524E-6	8.05263E-5	-3.726	239.7	3579582510.937	9122978900	06.06.2017_10:28:30
162	162.6	1	-0.389491186	0.0396606492	9.14936E-5	7.74864E-7	9.14936E-5	0.498	239.7	3579582518.073	9122972000	06.06.2017_10:28:38
163	163.5	1	-0.761411081	0.0396589075	9.67388E-5	-1.1921E-6	9.67388E-5	-0.69	239.7	3579582525.208	9122974200	06.06.2017_10:28:45
164	164.5	1	-1.0814697	0.039634601	9.70368E-5	1.1623E-5	9.77521E-5	6.852	239.7	3579582532.341	9122977000	06.06.2017_10:28:52
165	165.5	1	-0.455392717	0.0396219365	8.61888E-5	1.11461E-5	8.6904E-5	7.398	239.7	3579582539.477	9122973700	06.06.2017_10:28:59
166	166.5	1	-0.831228427	0.0396237379	9.10764E-5	2.74183E-6	9.1136E-5	1.74	239.7	3579582546.613	9122971300	06.06.2017_10:29:06
167	167.5	1	-1.11837141	0.0396163467	9.35202E-5	3.75511E-6	9.35798E-5	2.304	239.7	3579582553.748	9122968400	06.06.2017_10:29:13
168	168.5	1	-0.467613689	0.0396104723	8.64272E-5	-4.17234E-7	8.64272E-5	-0.24	239.7	3579582560.88	9122973100	06.06.2017_10:29:20
169	169.3	1	-0.802150313	0.0396143426	7.90958E-5	-2.50341E-6	7.91554E-5	-1.806	239.7	3579582568.017	9122967100	06.06.2017_10:29:28
170	170.4	1	-1.12099315	0.0396071258	8.64272E-5	3.75511E-6	8.64868E-5	2.496	239.7	3579582575.152	9122968300	06.06.2017_10:29:35
171	171.4	1	-0.379234321	0.039595849	7.85594E-5	-4.17234E-7	7.85594E-5	-0.27	239.7	3579582582.287	9122965500	06.06.2017_10:29:42
172	172.4	1	-0.672826845	0.0395874697	8.36258E-5	6.55655E-7	8.36258E-5	0.48	239.7	3579582589.422	9122961700	06.06.2017_10:29:49
173	173.4	1	-1.04265514	0.039568781	1.01984E-4	7.74866E-6	1.02282E-4	4.374	239.7	3579582596.558	9122968000	06.06.2017_10:29:56
174	174.3	1	-0.28948803	0.0395586135	9.57255E-5	-9.53682E-7	9.57255E-5	-0.558	239.7	3579582603.693	9122973500	06.06.2017_10:30:03
175	175.2	1	-0.622225599	0.03958381	9.9719E-5	9.11957E-6	1.00136E-4	5.232	239.7	3579582610.825	9122960100	06.06.2017_10:30:10
176	176.3	1	-0.925430483	0.039586803	9.16724E-5	9.00036E-6	9.20896E-5	5.628	239.7	3579582617.962	9122955400	06.06.2017_10:30:17
177	177.3	1	-0.248584683	0.0395890366	9.10764E-5	1.26958E-5	9.19704E-5	7.932	239.7	3579582625.098	9122959300	06.06.2017_10:30:25
178	178.3	1	-0.544231974	0.0395835428	9.25069E-5	8.04669E-6	9.28645E-5	4.98	239.7	3579582632.23	9122951100	06.06.2017_10:30:32
179	179.2	1	-0.90720962	0.0395900716	8.75001E-5	4.35117E-6	8.76193E-5	2.88	239.7	3579582639.369	9122947300	06.06.2017_10:30:39
180	180.1	1	-0.229870608	0.0395792839	1.01328E-4	8.04669E-6	1.01686E-4	4.548	239.7	3579582646.501	9122950700	06.06.2017_10:30:46
181	181.1	1	-0.599991512	0.0395915216	1.01924E-4	1.2517E-6	1.01924E-4	0.714	239.7	3579582653.635	9122948500	06.06.2017_10:30:53
182	182.1	1	-0.95631293	0.039589983	1.00554E-4	-4.41077E-6	1.00673E-4	-2.502	239.7	3579582660.769	9122942900	06.06.2017_10:31:00
183	183.1	1	-0.247548314	0.039577268	1.07587E-4	5.42405E-6	1.07706E-4	2.91	239.7	3579582667.906	9122942900	06.06.2017_10:31:07
184	184	1	-0.534389819	0.0395652297	1.14143E-4	7.98708E-6	1.14441E-4	4.026	239.7	3579582675.041	9122941900	06.06.2017_10:31:15
185	185	1	-0.815956469	0.0395767875	1.02818E-4	1.07289E-5	1.03415E-4	5.958	239.7	3579582682.175	9122940300	06.06.2017_10:31:22
186	186.1	1	-1.17705878	0.0395533318	1.01209E-4	7.62945E-6	1.01507E-4	4.314	239.7	3579582689.311	9122944500	06.06.2017_10:31:29
187	187	1	-0.55987507	0.0395488761	1.00792E-4	9.5368E-6	1.01269E-4	5.418	239.7	3579582696.446	9122933900	06.06.2017_10:31:36
188	188.1	1	-0.915068078	0.0395434561	8.51159E-5	1.09077E-5	8.58312E-5	7.338	239.7	3579582703.581	9122937700	06.06.2017_10:31:43
189	189.1	1	-0.200735492	0.0395352106	9.27453E-5	1.29939E-5	9.36394E-5	7.974	239.7	3579582710.714	9122945500	06.06.2017_10:31:50
190	190	1	-0.459757535	0.0395358304	9.05399E-5	2.26499E-6	9.05995E-5	1.452	239.7	3579582717.851	9122939800	06.06.2017_10:31:57
191	190.9	1	-0.768217118	0.0395002338	9.39374E-5	2.68222E-6	9.3997E-5	1.644	239.7	3579582724.984	9122945100	06.06.2017_10:32:04
192	192	1	-1.03579724	0.0394756503	9.24473E-5	5.66247E-6	9.26261E-5	3.528	239.7	3579582732.12	9122948400	06.06.2017_10:32:12
193	193	1	-0.308194887	0.0394692765	9.28645E-5	1.96697E-6	9.29241E-5	1.236	239.7	3579582739.256	9122947000	06.06.2017_10:32:19
194	193.9	1	-0.611505929	0.0394623036	1.08481E-4	8.34471E-6	1.08839E-4	4.428	239.7	3579582746.389	9122944100	06.06.2017_10:32:26
195	195	1	-0.972855788	0.0394521395	9.96594E-5	1.4782E-5	1.00792E-4	8.46	239.7	3579582753.525	9122943200	06.06.2017_10:32:33
196	195.9	1	-0.324482491	0.0394437537	9.50699E-5	1.66894E-5	9.656E-5	9.972	239.7	3579582760.658	9122942900	06.06.2017_10:32:40
197	196.9	1	-0.634814059	0.0394213621	9.25069E-5	3.45708E-6	9.25665E-5	2.142	239.7	3579582767.795	9122948900	06.06.2017_10:32:47
198	197.9	1	-0.922633992	0.0394228739	9.00035E-5	1.43052E-6	9.00035E-5	0.912	239.7	3579582774.93	9122939700	06.06.2017_10:32:54
199	198.9	1	-0.170070047	0.0394024724	9.07783E-5	1.23978E-5	9.16128E-5	7.776	239.7	3579582782.063	9122941900	06.06.2017_10:33:02
200	199.8	1	-0.458302908	0.0393845942	9.60832E-5	5.54326E-6	9.6262E-5	3.312	239.7	3579582789.201	9122948300	06.06.2017_10:33:09
201	200.8	1	-0.794093674	0.0393742096	9.32221E-5	1.31131E-6	9.32221E-5	0.822	239.7	3579582796.335	9122947200	06.06.2017_10:33:16
202	201.8	1	-1.16188312	0.0393686633	9.35202E-5	1.46628E-5	9.46526E-5	8.934	239.7	3579582803.469	9122945400	06.06.2017_10:33:23
203	202.8	1	-0.449345335	0.0393814395	9.20896E-5	9.17917E-6	9.25069E-5	5.706	239.7	3579582810.602	9122936300	06.06.2017_10:33:30
204	203.8	1	-0.785791479	0.0393795289	9.63216E-5	1.08481E-5	9.69176E-5	6.438	239.7	3579582817.738	9122938400	06.06.2017_10:33:37
205	204.7	1	-1.06131642	0.0393636765	1.03534E-4	1.73451E-5	1.05024E-4	9.54	239.7	3579582824.876	9122942700	06.06.2017_10:33:44
206	205.8	1	-0.416591421	0.0393458175	1.02342E-4	9.89443E-6	1.02818E-4	5.52	239.7	3579582832.009	9122938200	06.06.2017_10:33:52
207	206.8	1	-0.712543428	0.0393459255	1.00613E-4	1.08481E-5	1.01209E-4	6.18	239.7	3579582839.144	9122942200	06.06.2017_10:33:59
208	207.7	1	-1.08639556	0.0393516673	1.12057E-4	1.20402E-5	1.12713E-4	6.162	239.7	3579582846.28	9122934000	06.06.2017_10:34:06
209	208.7	1	-0.402757521	0.0393578289	1.04189E-4	1.52589E-5	1.05322E-4	8.352	239.7	3579582853.412	9122934800	06.06.2017_10:34:13
210	209.7	1	-0.739522811	0.0393532422	9.90038E-5	1.36495E-5	9.99575E-5	7.86	239.7	3579582860.549	9122935100	06.06.2017_10:34:20
211	210.7	1	-1.10927961	0.0393522081	1.13547E-4	1.81199E-5	1.14978E-4	9.072	239.7	3579582867.684	9122923100	06.06.2017_10:34:27
212	211.7	1	-0.374028486	0.0393312616	1.07587E-4	1.97293E-5	1.09375E-4	10.41	239.7	3579582874.819	9122929400	06.06.2017_10:34:34
213	212.7	1	-0.655770352	0.0393478437	1.03772E-4	1.85968E-5	1.05441E-4	10.158	239.7	3579582881.952	9122931800	06.06.2017_10:34:41
214	213.7	1	-0.954746051	0.0393249425	1.2064E-4	1.85968E-5	1.22071E-4	8.778	239.7	3579582889.089	9122926900	06.06.2017_10:34:49
215	214.7	1	-0.240972031	0.0392998797	1.09852E-4	1.57357E-5	1.10984E-4	8.166	239.7	3579582896.224	9122936600	06.06.2017_10:34:56
216	215.6	1	-0.624245846	0.0392970814	1.30237E-4	2.39016E-5	1.32442E-4	10.41	239.7	3579582903.356	9122933300	06.06.2017_10:35:03
217	216.6	1	-0.915714875	0.039282305	1.11223E-4	2.83123E-5	1.14739E-4	14.304	239.7	3579582910.492	9122929100	06.06.2017_10:35:10
218	217.7	1	-0.227623056	0.0392820275	1.16289E-4	1.82987E-5	1.1772E-4	8.958	239.7	3579582917.627	9122934600	06.06.2017_10:35:17
219	218.6	1	-0.604202278	0.0392524464	1.22548E-4	2.20538E-5	1.24515E-4	10.224	239.7	3579582924.763	9122934500	06.06.2017_10:35:24
220	219.6	1	-0.900107095	0.0392460622	1.26303E-4	2.9564E-5	1.2976E-4	13.182	239.7	3579582931.896	9122935000	06.06.2017_10:35:31
221	220.7	1	-1.17964216	0.0392519742	1.24873E-4	2.94448E-5	1.2827E-4	13.29	239.7	3579582939.033	9122931400	06.06.2017_10:35:39
222	221.6	1	-0.547679513	0.0392582385	1.30297E-4	2.49149E-5	1.32681E-4	10.83	239.7	3579582946.168	9122927100	06.06.2017_10:35:46
223	222.5	1	-0.843576357	0.0392638048	1.27912E-4	2.10406E-5	1.29641E-4	9.366	239.7	3579582953.302	9122923800	06.06.2017_10:35:53
224	223.6	1	-1.13351403	0.0392390501	1.19865E-4	1.87756E-5	1.21356E-4	8.928	239.7	3579582960.435	9122924300	06.06.2017_10:36:00
225	224.6	1	-0.39044875	0.0392603161	1.17839E-4	1.13845E-5	1.18375E-4	5.538	239.7	3579582967.572	9122915700	06.06.2017_10:36:07
226	225.6	1	-0.700764507	0.0392428568	1.12713E-4	1.41264E-5	1.13607E-4	7.146	239.7	3579582974.706	9122922200	06.06.2017_10:36:14
227	226.5	1	-0.985302926	0.0392435832	1.0866E-4	2.52725E-5	1.1158E-4	13.122	239.7	3579582981.84	9122925200	06.06.2017_10:36:21
228	227.6	1	-0.371670674	0.0392463868	1.25707E-4	2.46764E-5	1.28091E-4	11.13	239.7	3579582988.978	9122915900	06.06.2017_10:36:28
229	228.5	1	-0.722183592	0.0392645007	1.38045E-4	2.28287E-5	1.39953E-4	9.402	239.7	3579582996.111	9122914400	06.06.2017_10:36:36
230	229.6	1	-0.998732995	0.0392445468	1.34707E-4	2.87892E-5	1.37747E-4	12.066	239.7	3579583003.245	9122910200	06.06.2017_10:36:43
231	230.6	1	-0.301032646	0.0392396094	1.35542E-4	1.97293E-5	1.36972E-4	8.28	239.7	3579583010.379	9122907600	06.06.2017_10:36:50
232	231.5	1	-0.606289284	0.0392269341	1.2827E-4	1.75835E-5	1.29522E-4	7.812	239.7	3579583017.516	9122912100	06.06.2017_10:36:57
233	232.5	1	-0.900784526	0.0392301758	1.25886E-4	2.28287E-5	1.27972E-4	10.29	239.7	3579583024.65	9122906600	06.06.2017_10:37:04
234	233.5	1	-0.156387981	0.0392155931	1.01984E-4	2.46764E-5	1.04964E-4	13.626	239.7	3579583031.785	9122909400	06.06.2017_10:37:11
235	234.5	1	-0.47699475	0.0392157193	1.20044E-4	2.11002E-5	1.21892E-4	9.978	239.7	3579583038.921	9122906300	06.06.2017_10:37:18
236	235.5	1	-0.813840746	0.0392110918	1.16349E-4	3.52862E-5	1.21534E-4	16.89	239.7	3579583046.056	9122904500	06.06.2017_10:37:26
237	236.6	1	-1.08763005	0.0392044967	1.27853E-4	3.82068E-5	1.33456E-4	16.644	239.7	3579583053.19	9122911900	06.06.2017_10:37:33
238	237.5	1	-0.373560178	0.0392235618	1.328E-4	2.64646E-5	1.35423E-4	11.268	239.7	3579583060.325	9122903300	06.06.2017_10:37:40
239	238.5	1	-0.753790347	0.0392369431	1.36257E-4	2.40804E-5	1.38343E-4	10.026	239.7	3579583067.463	9122898400	06.06.2017_10:37:47
240	239.5	1	-1.10205472	0.0392299379	1.46092E-4	2.49745E-5	1.48238E-4	9.72	239.7	3579583074.596	9122897700	06.06.2017_10:37:54
241	240.4	1	-0.405373303	0.0392232965	1.80007E-4	3.73723E-5	1.83881E-4	11.748	239.7	3579583081.73	9122893000	06.06.2017_10:38:01
242	241.5	1	-0.703763302	0.0392199849	1.89126E-4	4.07102E-5	1.93478E-4	12.162	239.7	3579583088.866	9122892500	06.06.2017_10:38:08
243	242.4	1	-1.06856002	0.039232654	1.90497E-4	2.82527E-5	1.92584E-4	8.442	239.7	3579583096.002	9122887700	06.06.2017_10:38:16
244	243.4	1	-0.294817123	0.0392154233	1.87219E-4	3.27828E-5	1.9008E-4	9.936	239.7	3579583103.136	9122891100	06.06.2017_10:38:23
245	244.5	1	-0.582763493	0.0392199165	1.38641E-4	3.30212E-5	1.42516E-4	13.398	239.7	3579583110.269	9122893800	06.06.2017_10:38:30
246	245.5	1	-0.944305481	0.0392309423	1.45138E-4	4.41673E-5	1.51695E-4	16.932	239.7	3579583117.406	9122882400	06.06.2017_10:38:37
247	246.5	1	-0.215322237	0.0392078968	1.49489E-4	3.79684E-5	1.54198E-4	14.262	239.7	3579583124.541	9122892200	06.06.2017_10:38:44
248	247.5	1	-0.500293068	0.0392217407	1.44304E-4	3.58822E-5	1.48715E-4	13.962	239.7	3579583131.673	9122883300	06.06.2017_10:38:51
249	248.4	1	-0.867134826	0.0392161278	1.33456E-4	3.71935E-5	1.38522E-4	15.576	239.7	3579583138.811	9122885600	06.06.2017_10:38:58
250	249.4	1	-1.13950727	0.0392041116	1.51278E-4	2.22326E-5	1.52887E-4	8.37	239.7	3579583145.944	9122883000	06.06.2017_10:39:05
251	250.5	1	-0.522440757	0.0392250127	1.38224E-4	2.67626E-5	1.40787E-4	10.962	239.7	3579583153.08	9122871900	06.06.2017_10:39:13
252	251.4	1	-0.820693914	0.0392033904	1.34827E-4	3.94585E-5	1.40489E-4	16.314	239.7	3579583160.214	9122874800	06.06.2017_10:39:20
253	252.5	1	-1.13034716	0.0391953063	1.29343E-4	4.21407E-5	1.36078E-4	18.06	239.7	3579583167.348	9122877800	06.06.2017_10:39:27
254	253.5	1	-0.39647753	0.0391870815	1.29105E-4	3.74916E-5	1.34469E-4	16.2	239.7	3579583174.484	9122873700	06.06.2017_10:39:34
255	254.4	1	-0.671364339	0.0391967285	1.35542E-4	3.62399E-5	1.4031E-4	14.976	239.7	3579583181.618	9122875200	06.06.2017_10:39:41
256	255.4	1	-1.01590988	0.0391855944	1.25409E-4	2.1279E-5	1.27257E-4	9.636	239.7	3579583188.755	9122879500	06.06.2017_10:39:48
257	256.4	1	-0.26233246	0.0391907878	1.42277E-4	3.82664E-5	1.47344E-4	15.06	239.7	3579583195.894	9122873500	06.06.2017_10:39:55
258	257.3	1	-0.631402661	0.0391921415	1.35423E-4	3.68359E-5	1.4031E-4	15.228	239.7	3579583203.026	9122867500	06.06.2017_10:40:03
259	258.3	1	-0.906843531	0.0391651807	1.68384E-4	5.15583E-5	1.76073E-4	17.034	239.7	3579583210.159	9122878900	06.06.2017_10:40:10
260	259.4	1	-1.17200243	0.0391679951	1.86921E-4	5.75783E-5	1.95564E-4	17.124	239.7	3579583217.295	9122874000	06.06.2017_10:40:17
261	260.4	1	-0.559774539	0.0391513817	1.91928E-4	5.00085E-5	1.98365E-4	14.616	239.7	3579583224.431	9122873600	06.06.2017_10:40:24
262	261.4	1	-0.935054371	0.0391570629	1.82451E-4	4.8578E-5	1.88828E-4	14.922	239.7	3579583231.568	9122871400	06.06.2017_10:40:31
263	262.3	1	-0.198343991	0.0391484302	1.66715E-4	4.44653E-5	1.72497E-4	14.946	239.7	3579583238.7	9122877400	06.06.2017_10:40:38
264	263.3	1	-0.581593121	0.039169573	1.46688E-4	4.71475E-5	1.54079E-4	17.82	239.7	3579583245.833	9122863800	06.06.2017_10:40:45
265	264.3	1	-0.875451479	0.0391478506	1.35482E-4	2.68818E-5	1.38105E-4	11.244	239.7	3579583252.969	9122870200	06.06.2017_10:40:52
266	265.4	1	-1.16223762	0.0391576918	1.39953E-4	3.21271E-5	1.43589E-4	12.942	239.7	3579583260.103	9122867000	06.06.2017_10:41:00
267	266.4	1	-0.549786096	0.0391792544	1.27674E-4	3.03389E-5	1.3125E-4	13.386	239.7	3579583267.238	9122853700	06.06.2017_10:41:07
268	267.3	1	-0.920173627	0.0391605736	1.26542E-4	4.07698E-5	1.32979E-4	17.862	239.7	3579583274.373	9122853800	06.06.2017_10:41:14
269	268.3	1	-0.280356332	0.0391282164	1.30356E-4	3.01005E-5	1.33754E-4	13.014	239.7	3579583281.509	9122870300	06.06.2017_10:41:21
270	269.3	1	-0.577554999	0.0391302537	1.33337E-4	4.98893E-5	1.42337E-4	20.514	239.7	3579583288.642	9122864500	06.06.2017_10:41:28
271	270.3	1	-0.90681611	0.0391125505	1.37032E-4	3.99949E-5	1.42754E-4	16.266	239.7	3579583295.778	9122860300	06.06.2017_10:41:35
272	271.3	1	-0.241135371	0.0391137233	1.24873E-4	3.71935E-5	1.30356E-4	16.596	239.7	3579583302.912	9122855500	06.06.2017_10:41:42
273	272.3	1	-0.605434819	0.0390986173	1.37986E-4	3.97565E-5	1.43589E-4	16.074	239.7	3579583310.046	9122869000	06.06.2017_10:41:50
274	273.3	1	-0.88551648	0.0391145297	1.39476E-4	3.12331E-5	1.42933E-4	12.63	239.7	3579583317.182	9122854700	06.06.2017_10:41:57
275	274.3	1	-0.241384274	0.0390904109	1.31191E-4	4.14851E-5	1.37568E-4	17.568	239.7	3579583324.317	9122857600	06.06.2017_10:42:04
276	275.2	1	-0.626995887	0.0390996918	1.32144E-4	4.01142E-5	1.38105E-4	16.902	239.7	3579583331.454	9122853600	06.06.2017_10:42:11
277	276.2	1	-0.91198794	0.0391145703	1.32681E-4	3.46901E-5	1.37151E-4	14.652	239.7	3579583338.588	9122848700	06.06.2017_10:42:18
278	277.3	1	-0.254685279	0.0391103561	1.45019E-4	4.02334E-5	1.50503E-4	15.516	239.7	3579583345.723	9122847800	06.06.2017_10:42:25
279	278.2	1	-0.580851343	0.0391102211	1.44423E-4	4.75647E-5	1.52052E-4	18.234	239.7	3579583352.856	9122842500	06.06.2017_10:42:32
280	279.2	1	-0.908762883	0.0390930253	1.46152E-4	4.16639E-5	1.51933E-4	15.912	239.7	3579583359.992	9122845300	06.06.2017_10:42:39
281	280.3	1	-0.185662649	0.0390950385	1.47046E-4	5.26907E-5	1.56225E-4	19.722	239.7	3579583367.127	9122840000	06.06.2017_10:42:47
282	281.2	1	-0.479144396	0.0390814516	1.59503E-4	4.66111E-5	1.66179E-4	16.296	239.7	3579583374.262	9122845100	06.06.2017_10:42:54
283	282.2	1	-0.83569209	0.0390893737	1.65285E-4	4.86376E-5	1.72258E-4	16.404	239.7	3579583381.396	9122843100	06.06.2017_10:43:01
284	283.3	1	-1.1131899	0.0390729164	1.69815E-4	5.47769E-5	1.78457E-4	17.88	239.7	3579583388.533	9122846200	06.06.2017_10:43:08
285	284.2	1	-0.312245926	0.0390737465	1.80543E-4	5.98433E-5	1.90199E-4	18.342	239.7	3579583395.666	9122845500	06.06.2017_10:43:15
286	285.2	1	-0.58675412	0.0390717164	2.07783E-4	6.56848E-5	2.17916E-4	17.556	239.7	3579583402.802	9122829500	06.06.2017_10:43:22
287	286.2	1	-0.877523805	0.0390573139	2.08081E-4	6.96783E-5	2.19465E-4	18.522	239.7	3579583409.935	9122845700	06.06.2017_10:43:29
288	287.1	1	-0.225001301	0.039050381	1.98127E-4	7.37314E-5	2.11419E-4	20.418	239.7	3579583417.104	9122834100	06.06.2017_10:43:37
289	288.2	1	-0.591595782	0.0390418555	1.97173E-4	6.3241E-5	2.07067E-4	17.784	239.7	3579583424.217	9122839900	06.06.2017_10:43:44
290	289.2	1	-0.867840931	0.0390185471	1.80841E-4	6.90822E-5	1.93597E-4	20.916	239.7	3579583431.376	9122840700	06.06.2017_10:43:51
291	290.1	1	-1.13985766	0.0390146753	1.44602E-4	4.51209E-5	1.51456E-4	17.328	239.7	3579583438.511	9122840500	06.06.2017_10:43:58
292	291.1	1	-0.452966749	0.0390005492	1.52052E-4	4.48825E-5	1.58549E-4	16.446	239.7	3579583445.645	9122832300	06.06.2017_10:44:05
293	292.2	1	-0.832115658	0.0389950416	1.68622E-4	5.02469E-5	1.75954E-4	16.608	239.7	3579583452.78	9122844700	06.06.2017_10:44:12
294	293.1	1	-0.235049999	0.039017785	1.64093E-4	5.93069E-5	1.74464E-4	19.884	239.7	3579583459.915	9122831900	06.06.2017_10:44:19
295	294.1	1	-0.595929721	0.0390294849	1.75954E-4	5.44789E-5	1.84179E-4	17.208	239.7	3579583467.052	9122828500	06.06.2017_10:44:27
296	295.2	1	-0.870967283	0.0390233713	1.86206E-4	5.34656E-5	1.93716E-4	16.026	239.7	3579583474.185	9122827200	06.06.2017_10:44:34
297	296.1	1	-0.22453962	0.0390247038	1.74345E-4	5.97837E-5	1.84298E-4	18.93	239.7	3579583481.319	9122828500	06.06.2017_10:44:41
298	297.2	1	-0.539919295	0.0390317564	1.81676E-4	6.98571E-5	1.9461E-4	21.042	239.7	3579583488.455	9122820600	06.06.2017_10:44:48
299	298.1	1	-0.831297538	0.0390026362	1.97113E-4	6.83074E-5	2.08617E-4	19.116	239.7	3579583495.589	9122824700	06.06.2017_10:44:55
300	299.1	1	-1.17847999	0.0389891985	2.19286E-4	7.90362E-5	2.33115E-4	19.824	239.7	3579583502.724	9122825000	06.06.2017_10:45:02
301	300	1	-0.418426174	0.0389855233	2.28942E-4	8.148E-5	2.43009E-4	19.596	239.7	3579583509.858	9122822400	06.06.2017_10:45:09
302	301	1	-0.701003708	0.0390171399	2.3681E-4	8.1778E-5	2.5058E-4	19.05	239.7	3579583516.993	9122816200	06.06.2017_10:45:16
303	302	1	-0.991459736	0.0390018932	2.23816E-4	8.38046E-5	2.39016E-4	20.532	239.7	3579583524.128	9122819800	06.06.2017_10:45:24
304	303	1	-0.265055796	0.038995794	2.16783E-4	7.64732E-5	2.29836E-4	19.434	239.7	3579583531.262	9122810500	06.06.2017_10:45:31
305	304	1	-0.556432313	0.0389725883	1.98902E-4	7.26585E-5	2.11776E-4	20.07	239.7	3579583538.399	9122814800	06.06.2017_10:45:38
306	305	1	-0.847990637	0.0389846211	1.85729E-4	6.59828E-5	1.97113E-4	19.56	239.7	3579583545.534	9122809900	06.06.2017_10:45:45
307	306	1	-1.17807307	0.038979623	1.80782E-4	6.90822E-5	1.93537E-4	20.916	239.7	3579583552.67	9122809900	06.06.2017_10:45:52
308	307	1	-0.472374659	0.0389728143	1.81557E-4	6.50291E-5	1.92882E-4	19.704	239.7	3579583559.803	9122807500	06.06.2017_10:45:59
309	308	1	-0.750394627	0.0389773938	1.78994E-4	5.98433E-5	1.88709E-4	18.486	239.7	3579583566.937	9122800800	06.06.2017_10:46:06
310	309	1	-1.11925235	0.0389706187	1.64867E-4	4.76839E-5	1.71662E-4	16.14	239.7	3579583574.074	9122804300	06.06.2017_10:46:14
311	310	1	-0.470590247	0.0390001393	1.59563E-4	4.84588E-5	1.66775E-4	16.902	239.7	3579583581.207	9122798100	06.06.2017_10:46:21
312	311	1	-0.809735176	0.0390005312	1.78994E-4	5.52537E-5	1.87338E-4	17.166	239.7	3579583588.344	9122802500	06.06.2017_10:46:28
313	312	1	-1.17823854	0.0390017728	2.21194E-4	5.99625E-5	2.29181E-4	15.162	239.7	3579583595.478	9122795900	06.06.2017_10:46:35
314	313	1	-0.555376592	0.038994578	2.39373E-4	6.62808E-5	2.48374E-4	15.486	239.7	3579583602.615	9122797600	06.06.2017_10:46:42
315	314	1	-0.931016786	0.0389766189	2.46407E-4	8.99439E-5	2.62382E-4	20.058	239.7	3579583609.747	9122794900	06.06.2017_10:46:49
316	315	1	-0.275652403	0.0389495334	2.45871E-4	8.0884E-5	2.58865E-4	18.21	239.7	3579583616.882	9122796600	06.06.2017_10:46:56
317	316	1	-0.655661023	0.0389375444	2.62382E-4	9.03015E-5	2.77461E-4	18.996	239.7	3579583624.019	9122801600	06.06.2017_10:47:04
318	317	1	-0.953653409	0.0389237139	3.19244E-4	1.25051E-4	3.42848E-4	21.39	239.7	3579583631.152	9122799200	06.06.2017_10:47:11
319	318	1	-0.239715396	0.0389084572	4.26831E-4	1.65523E-4	4.57825E-4	21.198	239.7	3579583638.29	9122807100	06.06.2017_10:47:18
320	319	1	-0.619403917	0.0388943719	5.04676E-4	1.99676E-4	5.42764E-4	21.588	239.7	3579583645.423	9122804900	06.06.2017_10:47:25
321	320	1	-0.895334667	0.0389095082	5.34061E-4	2.20121E-4	5.77692E-4	22.404	239.7	3579583652.559	9122794000	06.06.2017_10:47:32
322	321	1	-0.264775864	0.0389101601	5.08849E-4	2.22445E-4	5.554E-4	23.616	239.7	3579583659.692	9122794000	06.06.2017_10:47:39
323	322	1	-0.623545002	0.0388838623	4.63905E-4	1.93776E-4	5.02769E-4	22.674	239.7	3579583666.826	9122798100	06.06.2017_10:47:46
324	323	1	-0.986843819	0.0388812789	3.7867E-4	1.65046E-4	4.13062E-4	23.55	239.7	3579583673.962	9122794800	06.06.2017_10:47:53
325	324	1	-0.24007193	0.0388469517	3.05535E-4	1.32681E-4	3.33132E-4	23.478	239.7	3579583681.099	9122825600	06.06.2017_10:48:01
326	325	1	-0.604076916	0.0388670681	2.70607E-4	1.10269E-4	2.92243E-4	22.176	239.7	3579583688.232	9122799000	06.06.2017_10:48:08
327	326	1	-0.927392352	0.0388713702	2.65779E-4	9.79905E-5	2.83303E-4	20.244	239.7	3579583695.368	9122789400	06.06.2017_10:48:15
328	327	1	-0.23454497	0.038867367	2.57375E-4	1.02103E-4	2.76925E-4	21.648	239.7	3579583702.501	9122790900	06.06.2017_10:48:22
329	328	1	-0.595867085	0.0388638989	2.34486E-4	9.69176E-5	2.53739E-4	22.458	239.7	3579583709.636	9122791200	06.06.2017_10:48:29
330	329	1	-0.964603847	0.0388502557	2.32161E-4	9.28645E-5	2.50043E-4	21.804	239.7	3579583716.77	9122789300	06.06.2017_10:48:36
331	330	1	-0.218327821	0.038831419	2.19942E-4	9.1136E-5	2.38062E-4	22.506	239.7	3579583723.906	9122788700	06.06.2017_10:48:43
332	331	1	-0.587524706	0.0388092457	2.0665E-4	8.92882E-5	2.25128E-4	23.364	239.7	3579583731.04	9122798100	06.06.2017_10:48:51
333	332	1	-0.868526141	0.0388045615	2.10882E-4	8.16588E-5	2.26141E-4	21.162	239.7	3579583738.176	9122788700	06.06.2017_10:48:58
334	333	1	-0.162488796	0.0388069909	2.08856E-4	8.46391E-5	2.25366E-4	22.062	239.7	3579583745.312	9122789600	06.06.2017_10:49:05
335	334	1	-0.540447522	0.0388146579	2.08915E-4	8.33278E-5	2.24949E-4	21.756	239.7	3579583752.448	9122791000	06.06.2017_10:49:12
336	335	1	-0.817181236	0.03879133	2.04981E-4	8.83345E-5	2.23161E-4	23.31	239.7	3579583759.58	9122795200	06.06.2017_10:49:19
337	336	1	-1.1735865	0.0387842527	2.10525E-4	8.83345E-5	2.28346E-4	22.764	239.7	3579583766.715	9122799800	06.06.2017_10:49:26
338	337	1	-0.431403892	0.0388014736	1.94074E-4	7.68309E-5	2.08736E-4	21.6	239.7	3579583773.851	9122787000	06.06.2017_10:49:33
339	338	1	-0.709886283	0.0387897718	1.98008E-4	9.00035E-5	2.17498E-4	24.45	239.7	3579583780.984	9122782700	06.06.2017_10:49:40
340	339	1	-1.08632034	0.0387791617	2.00451E-4	8.33278E-5	2.17081E-4	22.578	239.7	3579583788.12	9122785800	06.06.2017_10:49:48
341	339	1	-0.465688693	0.0387742152	2.12372E-4	7.36122E-5	2.2477E-4	19.116	239.7	3579583795.257	9122789900	06.06.2017_10:49:55
342	341	1	-0.781171549	0.0387774099	2.08438E-4	9.10168E-5	2.27452E-4	23.586	239.7	3579583802.392	9122782100	06.06.2017_10:50:02
343	342	1	-1.13343344	0.0387627103	2.15233E-4	9.12552E-5	2.3377E-4	22.986	239.7	3579583809.525	9122786100	06.06.2017_10:50:09
344	343	1	-0.521327252	0.0387595374	2.10465E-4	8.41026E-5	2.26677E-4	21.786	239.7	3579583816.661	9122786400	06.06.2017_10:50:16
345	344	1	-0.797947533	0.038773675	2.12849E-4	8.81557E-5	2.30373E-4	22.506	239.7	3579583823.796	9122774800	06.06.2017_10:50:23
346	345	1	-1.07482153	0.0387613234	2.03372E-4	8.49371E-5	2.20419E-4	22.68	239.7	3579583830.93	9122782700	06.06.2017_10:50:30
347	345	1	-0.339899089	0.0387580888	2.10405E-4	9.00035E-5	2.28883E-4	23.166	239.7	3579583838.065	9122778300	06.06.2017_10:50:38
348	347	1	-0.680354763	0.0387427092	2.14399E-4	8.77385E-5	2.31684E-4	22.26	239.7	3579583845.199	9122781100	06.06.2017_10:50:45
349	348	1	-1.02873919	0.038736357	2.16366E-4	1.06574E-4	2.41221E-4	26.232	239.7	3579583852.335	9122776600	06.06.2017_10:50:52
350	348	1	-0.365080411	0.0387400436	2.26975E-4	9.11956E-5	2.4456E-4	21.894	239.7	3579583859.47	9122774900	06.06.2017_10:50:59
351	350	1	-0.749214638	0.0387266997	2.18333E-4	8.51159E-5	2.34366E-4	21.306	239.7	3579583866.604	9122775000	06.06.2017_10:51:06
352	351	1	-1.11807823	0.0387039438	2.1875E-4	1.07885E-4	2.43903E-4	26.256	239.7	3579583873.74	9122775800	06.06.2017_10:51:13
353	351	1	-0.431891492	0.0387013384	2.16783E-4	8.71425E-5	2.33651E-4	21.912	239.7	3579583880.874	9122778300	06.06.2017_10:51:20
354	352	1	-0.798717904	0.0386792904	2.13386E-4	9.55467E-5	2.3377E-4	24.132	239.7	3579583888.01	9122780100	06.06.2017_10:51:28
355	353	1	-1.10987264	0.0386947607	2.12432E-4	9.79309E-5	2.33949E-4	24.75	239.7	3579583895.143	9122774300	06.06.2017_10:51:35
356	354	1	-0.422605274	0.0386938706	2.15353E-4	8.55927E-5	2.31744E-4	21.684	239.7	3579583902.258	9122775700	06.06.2017_10:51:42
357	355	1	-0.743249738	0.0387091144	2.00571E-4	9.08975E-5	2.2024E-4	24.384	239.7	3579583909.381	9122767500	06.06.2017_10:51:49
358	357	1	-1.09332907	0.0387111494	2.082E-4	9.34605E-5	2.28227E-4	24.168	239.7	3579583916.516	9122768900	06.06.2017_10:51:56
359	357	1	-0.426699034	0.0387325491	2.12134E-4	1.0711E-4	2.37645E-4	26.796	239.7	3579583923.653	9122755500	06.06.2017_10:52:03
360	358	1	-0.801852843	0.0387205674	2.05279E-4	9.31625E-5	2.25426E-4	24.414	239.7	3579583930.786	9122767000	06.06.2017_10:52:10
361	359	1	-1.14948755	0.0387289004	2.16604E-4	8.73809E-5	2.33592E-4	21.978	239.7	3579583937.924	9122764400	06.06.2017_10:52:17
362	360	1	-0.456518584	0.0387180254	2.05518E-4	1.00255E-4	2.28704E-4	26.01	239.7	3579583945.057	9122761900	06.06.2017_10:52:25
363	361	1	-0.82726856	0.0387130176	2.13922E-4	9.16128E-5	2.32697E-4	23.19	239.7	3579583952.191	9122753800	06.06.2017_10:52:32
364	362	1	-0.191303684	0.0387081105	2.21373E-4	9.23877E-5	2.3991E-4	22.656	239.7	3579583959.325	9122758200	06.06.2017_10:52:39
365	363	1	-0.451355731	0.038704119	2.14041E-4	9.72156E-5	2.35082E-4	24.426	239.7	3579583966.46	9122756200	06.06.2017_10:52:46
366	364	1	-0.820305702	0.0387003781	2.10346E-4	9.58447E-5	2.31148E-4	24.498	239.7	3579583973.597	9122763000	06.06.2017_10:52:53
367	365	1	-1.11311984	0.0387043468	2.15472E-4	9.98979E-5	2.37466E-4	24.882	239.7	3579583980.73	9122757200	06.06.2017_10:53:00
368	366	1	-0.46436937	0.0387213595	2.04743E-4	9.62024E-5	2.26201E-4	25.17	239.7	3579583987.867	9122750100	06.06.2017_10:53:07
369	367	1	-0.799867491	0.0386949814	2.16962E-4	9.78117E-5	2.38002E-4	24.264	239.7	3579583995.002	9122755200	06.06.2017_10:53:15
370	368	1	-1.10178913	0.0386876304	2.11359E-4	9.10764E-5	2.30134E-4	23.322	239.7	3579584002.136	9122751200	06.06.2017_10:53:22
371	369	1	-0.404805105	0.0386807575	2.1869E-4	1.00971E-4	2.40863E-4	24.786	239.7	3579584009.272	9122751600	06.06.2017_10:53:29
372	370	1	-0.74047993	0.0386728119	2.18631E-4	9.55467E-5	2.38598E-4	23.604	239.7	3579584016.405	9122748700	06.06.2017_10:53:36
373	371	1	-1.10406371	0.0386926985	2.1571E-4	1.0258E-4	2.38896E-4	25.44	239.7	3579584023.542	9122745800	06.06.2017_10:53:43
374	372	1	-0.409632769	0.0386711044	2.35201E-4	1.04487E-4	2.57375E-4	23.952	239.7	3579584030.674	9122750400	06.06.2017_10:53:50
375	373	1	-0.760546884	0.0386614052	2.25783E-4	9.44142E-5	2.44739E-4	22.704	239.7	3579584037.811	9122745400	06.06.2017_10:53:57
376	374	1	-1.13852521	0.0386431603	2.12372E-4	1.03832E-4	2.36393E-4	26.058	239.7	3579584044.946	9122742200	06.06.2017_10:54:04
377	375	1	-0.449041076	0.0386354114	2.36631E-4	1.00792E-4	2.57196E-4	23.07	239.7	3579584052.079	9122749200	06.06.2017_10:54:12
378	376	1	-0.817937953	0.0386511996	2.31863E-4	9.16724E-5	2.49328E-4	21.582	239.7	3579584059.219	9122741600	06.06.2017_10:54:19
379	377	1	-1.13170722	0.0386243333	2.37347E-4	9.28645E-5	2.54871E-4	21.372	239.7	3579584066.349	9122750800	06.06.2017_10:54:26
380	378	1	-0.458545253	0.0386408945	2.19704E-4	1.03891E-4	2.43069E-4	25.302	239.7	3579584073.485	9122746100	06.06.2017_10:54:33
381	379	1	-0.799921183	0.0386470699	2.19644E-4	1.08064E-4	2.44798E-4	26.202	239.7	3579584080.622	9122740700	06.06.2017_10:54:40
382	380	1	-1.08648392	0.0386573583	2.23995E-4	9.98382E-5	2.45275E-4	24.036	239.7	3579584087.755	9122740100	06.06.2017_10:54:47
383	381	1	-0.374434717	0.0386547254	2.25128E-4	1.02103E-4	2.47242E-4	24.402	239.7	3579584094.89	9122731500	06.06.2017_10:54:54
384	382	1	-0.66136169	0.0386596771	2.1875E-4	9.48911E-5	2.38479E-4	23.448	239.7	3579584102.025	9122728200	06.06.2017_10:55:02
385	383	1	-0.932970991	0.0386533501	2.28048E-4	1.08481E-4	2.52547E-4	25.44	239.7	3579584109.159	9122724100	06.06.2017_10:55:09
386	384	1	-0.164379881	0.0386559655	2.29956E-4	1.1009E-4	2.54931E-4	25.59	239.7	3579584116.294	9122727900	06.06.2017_10:55:16
387	385	1	-0.517095022	0.0386579309	2.293E-4	1.06276E-4	2.52785E-4	24.864	239.7	3579584123.429	9122726500	06.06.2017_10:55:23
388	386	1	-0.793118911	0.0386338743	2.27512E-4	1.04726E-4	2.50461E-4	24.714	239.7	3579584130.566	9122729300	06.06.2017_10:55:30
389	387	1	-1.06755819	0.0386483902	2.2024E-4	1.09315E-4	2.45871E-4	26.394	239.7	3579584137.7	9122716600	06.06.2017_10:55:37
390	388	1	-0.376670478	0.0386250913	2.34068E-4	1.15574E-4	2.6107E-4	26.28	239.7	3579584144.834	9122723100	06.06.2017_10:55:44
391	389	1	-0.668449562	0.0386319469	2.18929E-4	1.15455E-4	2.4748E-4	27.804	239.7	3579584151.968	9122725300	06.06.2017_10:55:51
392	390	1	-0.955649954	0.0386314557	2.31029E-4	1.09137E-4	2.55527E-4	25.296	239.7	3579584159.104	9122724200	06.06.2017_10:55:59
393	391	1	-0.513254119	0.0386165514	2.26499E-4	1.08779E-4	2.51295E-4	25.656	239.7	3579584166.239	9122723100	06.06.2017_10:56:06
394	392	1	-0.805821211	0.0386149838	2.25485E-4	1.03891E-4	2.48255E-4	24.738	239.7	3579584173.374	9122715400	06.06.2017_10:56:13
395	393	1	-0.278604595	0.0385897872	2.32578E-4	1.11521E-4	2.57911E-4	25.626	239.7	3579584180.509	9122718200	06.06.2017_10:56:20
396	394	1	-0.539537531	0.0385782474	2.32995E-4	1.10925E-4	2.5803E-4	25.464	239.7	3579584187.643	9122713800	06.06.2017_10:56:27
397	395	1	-0.848246407	0.0385509942	2.30134E-4	1.10925E-4	2.55467E-4	25.734	239.7	3579584194.779	9122726900	06.06.2017_10:56:34
398	396	1	-1.15754403	0.0385622852	2.22922E-4	1.04547E-4	2.46229E-4	25.134	239.7	3579584201.913	9122721200	06.06.2017_10:56:41
399	397	1	-0.451621182	0.0385523651	2.32936E-4	1.21654E-4	2.62799E-4	27.576	239.7	3579584209.047	9122718300	06.06.2017_10:56:49
400	398	1	-0.763596326	0.0385492051	2.3383E-4	1.07229E-4	2.57256E-4	24.642	239.7	3579584216.184	9122712000	06.06.2017_10:56:56
x-Achse	Gaussmeter_425	z-Achse	Keithley_2000_(1)	Keithley_2000_(2)	SR830_(1)_X	SR830_(1)_Y	SR830_(1)_R	SR830_(1)_Phi	SR830_(1)_Ref._Freq.	Zeitstempel	EIP_548A	Zeit/Datum
150	151.2	2	-0.596555288	0.0387458832	9.62024E-5	-3.45708E-6	9.63216E-5	-2.022	239.7	3579584236.955	9122696600	06.06.2017_10:57:16
151	152	2	-0.907494134	0.0387432926	9.40566E-5	8.40431E-6	9.44142E-5	5.124	239.7	3579584244.088	9122695800	06.06.2017_10:57:24
152	152.9	2	-0.179851829	0.0387086516	8.48775E-5	2.3842E-7	8.48775E-5	0.18	239.7	3579584251.226	9122701800	06.06.2017_10:57:31
153	153.9	2	-0.517918738	0.0387115581	8.87518E-5	-2.3842E-7	8.87518E-5	-0.132	239.7	3579584258.359	9122708400	06.06.2017_10:57:38
154	154.9	2	-0.849853563	0.0387330467	1.00255E-4	5.00682E-6	1.00375E-4	2.892	239.7	3579584265.494	9122698000	06.06.2017_10:57:45
155	155.9	2	-1.1574763	0.0387285345	9.44738E-5	1.28151E-5	9.53083E-5	7.734	239.7	3579584272.629	9122700200	06.06.2017_10:57:52
156	156.8	2	-0.478723496	0.0387201449	9.40566E-5	3.51669E-6	9.41162E-5	2.148	239.7	3579584279.764	9122694700	06.06.2017_10:57:59
157	157.8	2	-0.800407157	0.038710842	9.08975E-5	-1.07289E-6	9.08975E-5	-0.672	239.7	3579584286.899	9122697300	06.06.2017_10:58:06
158	158.7	2	-1.14305806	0.0386986245	8.76789E-5	6.91417E-6	8.79173E-5	4.542	239.7	3579584294.033	9122699000	06.06.2017_10:58:14
159	159.7	2	-0.436692746	0.0386964638	8.76193E-5	2.74183E-6	8.76789E-5	1.83	239.7	3579584301.169	9122694700	06.06.2017_10:58:21
160	160.7	2	-0.745732073	0.0386903248	8.79173E-5	2.3842E-7	8.79173E-5	0.174	239.7	3579584308.304	9122690800	06.06.2017_10:58:28
161	161.7	2	-1.0880657	0.0386730497	8.47583E-5	-6.55655E-7	8.47583E-5	-0.408	239.7	3579584315.44	9122695400	06.06.2017_10:58:35
162	162.6	2	-0.356558809	0.0386749542	8.75597E-5	2.74183E-6	8.75597E-5	1.812	239.7	3579584322.575	9122690200	06.06.2017_10:58:42
163	163.5	2	-0.695856998	0.0386698783	8.57119E-5	2.50341E-6	8.57715E-5	1.692	239.7	3579584329.709	9122690600	06.06.2017_10:58:49
164	164.6	2	-1.00525213	0.0386386477	9.36394E-5	9.71562E-6	9.41162E-5	5.934	239.7	3579584336.842	9122694100	06.06.2017_10:58:56
165	165.5	2	-0.31499216	0.0386488991	8.74405E-5	-5.42405E-6	8.76193E-5	-3.534	239.7	3579584343.978	9122691200	06.06.2017_10:59:03
166	166.6	2	-0.666784084	0.0386389478	8.48179E-5	-1.54973E-6	8.48179E-5	-1.038	239.7	3579584351.114	9122687100	06.06.2017_10:59:11
167	167.5	2	-0.992127851	0.038604483	7.52811E-5	2.92064E-6	7.53407E-5	2.232	239.7	3579584358.247	9122699900	06.06.2017_10:59:18
168	168.5	2	-0.2995191	0.0385975982	7.3493E-5	-4.7088E-6	7.36122E-5	-3.66	239.7	3579584365.382	9122706300	06.06.2017_10:59:25
169	169.3	2	-0.647870134	0.0386120216	7.70693E-5	-3.03985E-6	7.71885E-5	-2.25	239.7	3579584372.519	9122696100	06.06.2017_10:59:32
170	170.4	2	-0.948865409	0.0386067064	7.64136E-5	-5.24524E-6	7.65924E-5	-3.912	239.7	3579584379.653	9122696400	06.06.2017_10:59:39
171	171.4	2	-0.210644051	0.0386217866	9.05399E-5	2.62262E-6	9.05399E-5	1.686	239.7	3579584386.787	9122682000	06.06.2017_10:59:46
172	172.4	2	-0.527076313	0.0386204679	9.22685E-5	5.30484E-6	9.24473E-5	3.306	239.7	3579584393.924	9122686600	06.06.2017_10:59:53
173	173.4	2	-0.862685512	0.0386230782	1.02938E-4	-2.08618E-6	1.02938E-4	-1.152	239.7	3579584401.061	9122682200	06.06.2017_11:00:01
174	174.3	2	-1.16153363	0.0386255551	9.23877E-5	7.74864E-7	9.23877E-5	0.516	239.7	3579584408.192	9122683600	06.06.2017_11:00:08
175	175.2	2	-0.441131387	0.0386126441	9.50699E-5	7.15259E-7	9.50699E-5	0.462	239.7	3579584415.326	9122681800	06.06.2017_11:00:15
176	176.2	2	-0.779875905	0.0385839854	9.89442E-5	7.45061E-6	9.92422E-5	4.314	239.7	3579584422.463	9122686300	06.06.2017_11:00:22
177	177.3	2	-1.09040546	0.0385847941	9.28049E-5	5.84128E-6	9.30433E-5	3.636	239.7	3579584429.598	9122683300	06.06.2017_11:00:29
178	178.3	2	-0.39510101	0.0385727732	8.64868E-5	4.52998E-6	8.6606E-5	3	239.7	3579584436.732	9122685300	06.06.2017_11:00:36
179	179.2	2	-0.704574274	0.0385616558	9.14936E-5	9.65601E-6	9.19704E-5	6.048	239.7	3579584443.867	9122680500	06.06.2017_11:00:43
180	180.1	2	-1.04505888	0.038557053	9.39374E-5	5.36445E-6	9.41162E-5	3.288	239.7	3579584451.002	9122677500	06.06.2017_11:00:51
181	181.1	2	-0.358893659	0.0385516678	9.66792E-5	5.84128E-6	9.6858E-5	3.468	239.7	3579584458.136	9122684500	06.06.2017_11:00:58
182	182.2	2	-0.678367055	0.0385448661	9.93614E-5	1.12653E-5	1.00017E-4	6.486	239.7	3579584465.271	9122681600	06.06.2017_11:01:05
183	183.1	2	-0.983891522	0.0385309986	1.00315E-4	5.9605E-7	1.00315E-4	0.36	239.7	3579584472.407	9122687300	06.06.2017_11:01:12
184	184	2	-0.287956595	0.0385574173	9.52487E-5	-8.34469E-7	9.52487E-5	-0.48	239.7	3579584479.543	9122673500	06.06.2017_11:01:19
185	185	2	-0.601769271	0.0385365228	1.00375E-4	1.13845E-5	1.00971E-4	6.498	239.7	3579584486.675	9122681000	06.06.2017_11:01:26
186	186.1	2	-0.905856817	0.0385280662	1.04726E-4	8.82155E-6	1.05083E-4	4.824	239.7	3579584493.812	9122682900	06.06.2017_11:01:33
187	187	2	-0.186411704	0.0385564843	8.83942E-5	6.19891E-6	8.8573E-5	4.032	239.7	3579584500.946	9122677200	06.06.2017_11:01:40
188	188.1	2	-0.497305257	0.0385419346	9.28049E-5	1.20402E-5	9.35798E-5	7.428	239.7	3579584508.081	9122676700	06.06.2017_11:01:48
189	189.1	2	-0.840898253	0.0385360372	8.28509E-5	5.00682E-6	8.29701E-5	3.498	239.7	3579584515.217	9122677000	06.06.2017_11:01:55
190	190	2	-1.14824904	0.0385254381	8.79173E-5	1.35303E-5	8.89306E-5	8.772	239.7	3579584522.352	9122675900	06.06.2017_11:02:02
191	190.9	2	-0.437683896	0.0385126791	7.74269E-5	3.75511E-6	7.74865E-5	2.808	239.7	3579584529.486	9122674900	06.06.2017_11:02:09
192	192	2	-0.742308845	0.0384887168	9.69772E-5	1.2517E-5	9.77521E-5	7.38	239.7	3579584536.62	9122682300	06.06.2017_11:02:16
193	193	2	-1.05636496	0.0385069497	1.01746E-4	4.58959E-6	1.01865E-4	2.586	239.7	3579584543.757	9122681100	06.06.2017_11:02:23
194	193.9	2	-0.37580792	0.0385183206	9.69772E-5	9.71562E-6	9.75137E-5	5.73	239.7	3579584550.891	9122668100	06.06.2017_11:02:30
195	195	2	-0.688411737	0.0385208979	1.00792E-4	1.35303E-5	1.01686E-4	7.644	239.7	3579584558.025	9122668400	06.06.2017_11:02:38
196	195.9	2	-0.989702833	0.0385068901	9.92422E-5	1.15038E-5	9.98979E-5	6.63	239.7	3579584565.16	9122674700	06.06.2017_11:02:45
197	196.9	2	-0.260678417	0.0385097577	9.79309E-5	7.21219E-6	9.81693E-5	4.224	239.7	3579584572.296	9122671300	06.06.2017_11:02:52
198	197.9	2	-0.596705402	0.0385364729	8.92882E-5	6.91417E-6	8.95862E-5	4.458	239.7	3579584579.43	9122658500	06.06.2017_11:02:59
199	198.9	2	-0.928611824	0.0385202201	9.90038E-5	1.00136E-5	9.95402E-5	5.784	239.7	3579584586.565	9122663400	06.06.2017_11:03:06
200	199.8	2	-0.236226442	0.0385140135	9.78117E-5	1.40071E-5	9.8825E-5	8.166	239.7	3579584593.701	9122658700	06.06.2017_11:03:13
201	200.8	2	-0.56838089	0.0385092165	9.64408E-5	8.52352E-6	9.6858E-5	5.052	239.7	3579584600.835	9122662900	06.06.2017_11:03:20
202	201.8	2	-0.871079153	0.0385237236	8.86922E-5	8.34471E-6	8.90498E-5	5.388	239.7	3579584607.974	9122656800	06.06.2017_11:03:27
203	202.8	2	-1.17163114	0.0384886092	9.05995E-5	1.04309E-5	9.11956E-5	6.588	239.7	3579584615.105	9122670400	06.06.2017_11:03:35
204	203.8	2	-0.473446568	0.0385018398	8.36258E-5	1.50204E-5	8.49371E-5	10.206	239.7	3579584622.241	9122665400	06.06.2017_11:03:42
205	204.7	2	-0.799787273	0.0385082156	9.86462E-5	1.62722E-5	1.00017E-4	9.378	239.7	3579584629.376	9122656400	06.06.2017_11:03:49
206	205.8	2	-1.10197362	0.0385265018	8.33278E-5	8.94075E-6	8.38046E-5	6.162	239.7	3579584636.509	9122649600	06.06.2017_11:03:56
207	206.8	2	-0.411168823	0.0385147166	1.03355E-4	5.42405E-6	1.03474E-4	3.03	239.7	3579584643.646	9122651400	06.06.2017_11:04:03
208	207.7	2	-0.754643145	0.0385166639	9.44142E-5	1.13845E-5	9.51295E-5	6.9	239.7	3579584650.78	9122651800	06.06.2017_11:04:10
209	208.7	2	-1.05851853	0.0384964673	1.00673E-4	1.10269E-5	1.01269E-4	6.27	239.7	3579584657.915	9122655200	06.06.2017_11:04:17
210	209.7	2	-0.324081643	0.0384884465	1.10984E-4	1.81795E-5	1.12474E-4	9.33	239.7	3579584665.05	9122648700	06.06.2017_11:04:25
211	210.8	2	-0.657740345	0.038490904	1.07408E-4	1.6749E-5	1.08719E-4	8.868	239.7	3579584672.185	9122647300	06.06.2017_11:04:32
212	211.7	2	-0.997058431	0.0384786269	1.0711E-4	1.49608E-5	1.08183E-4	7.968	239.7	3579584679.32	9122648400	06.06.2017_11:04:39
213	212.7	2	-0.348468768	0.0384640229	1.08004E-4	1.51396E-5	1.09077E-4	7.992	239.7	3579584686.453	9122658600	06.06.2017_11:04:46
214	213.7	2	-0.694178932	0.038476859	1.0562E-4	2.22326E-5	1.07944E-4	11.898	239.7	3579584693.59	9122645300	06.06.2017_11:04:53
215	214.7	2	-1.00152229	0.0384726389	1.16349E-4	2.37824E-5	1.18793E-4	11.556	239.7	3579584700.724	9122653500	06.06.2017_11:05:00
216	215.6	2	-0.269606019	0.0384568577	1.18793E-4	1.95504E-5	1.20402E-4	9.348	239.7	3579584707.858	9122651100	06.06.2017_11:05:07
217	216.6	2	-0.581661573	0.0384649577	1.18316E-4	1.99081E-5	1.19985E-4	9.576	239.7	3579584714.994	9122647500	06.06.2017_11:05:14
218	217.7	2	-0.894533753	0.0384561719	1.22786E-4	2.37824E-5	1.25051E-4	10.986	239.7	3579584722.128	9122642800	06.06.2017_11:05:22
219	218.6	2	-0.216926888	0.0384729476	1.23859E-4	3.15907E-5	1.27853E-4	14.31	239.7	3579584729.264	9122640500	06.06.2017_11:05:29
220	219.6	2	-0.521751423	0.0384579777	1.24217E-4	3.32596E-5	1.28568E-4	15.006	239.7	3579584736.397	9122645000	06.06.2017_11:05:36
221	220.7	2	-0.832788207	0.038465176	1.24753E-4	2.44976E-5	1.27138E-4	11.124	239.7	3579584743.533	9122645700	06.06.2017_11:05:43
222	221.6	2	-1.14614639	0.0384441348	1.23204E-4	2.64646E-5	1.26005E-4	12.12	239.7	3579584750.674	9122649400	06.06.2017_11:05:50
223	222.5	2	-0.409646786	0.0384546347	1.23085E-4	2.76567E-5	1.26184E-4	12.678	239.7	3579584757.802	9122644300	06.06.2017_11:05:57
224	223.6	2	-0.722465116	0.0384518163	1.11521E-4	2.53917E-5	1.14382E-4	12.822	239.7	3579584764.938	9122644000	06.06.2017_11:06:04
225	224.6	2	-1.06858002	0.03843144	1.12057E-4	2.13982E-5	1.14084E-4	10.812	239.7	3579584772.074	9122640700	06.06.2017_11:06:12
226	225.6	2	-0.380334396	0.0384165992	1.03951E-4	1.97293E-5	1.05799E-4	10.746	239.7	3579584779.206	9122640800	06.06.2017_11:06:19
227	226.5	2	-0.724829431	0.0384204274	1.06693E-4	1.77027E-5	1.08123E-4	9.438	239.7	3579584786.342	9122639300	06.06.2017_11:06:26
228	227.6	2	-1.0301602	0.0384186596	1.23979E-4	1.62722E-5	1.25051E-4	7.488	239.7	3579584793.477	9122635500	06.06.2017_11:06:33
229	228.5	2	-0.297214091	0.0384274376	1.28866E-4	1.71066E-5	1.29999E-4	7.572	239.7	3579584800.613	9122640100	06.06.2017_11:06:40
230	229.6	2	-0.612667477	0.0384042232	1.37449E-4	2.19942E-5	1.39178E-4	9.108	239.7	3579584807.746	9122642900	06.06.2017_11:06:47
231	230.6	2	-0.927218744	0.0384107302	1.21117E-4	2.13386E-5	1.22965E-4	10.002	239.7	3579584814.882	9122633000	06.06.2017_11:06:54
232	231.5	2	-0.195117916	0.0384043362	1.1319E-4	2.40208E-5	1.15693E-4	12	239.7	3579584822.017	9122636300	06.06.2017_11:07:02
233	232.5	2	-0.540067997	0.0384069153	1.19925E-4	2.3544E-5	1.2219E-4	11.118	239.7	3579584829.152	9122632300	06.06.2017_11:07:09
234	233.5	2	-0.881361311	0.0384096609	1.17124E-4	2.73586E-5	1.20283E-4	13.146	239.7	3579584836.286	9122629300	06.06.2017_11:07:16
235	234.5	2	-1.17473446	0.0384241994	1.17243E-4	1.40071E-5	1.18077E-4	6.822	239.7	3579584843.423	9122624900	06.06.2017_11:07:23
236	235.5	2	-0.452620025	0.0384203303	1.24455E-4	2.8968E-5	1.27734E-4	13.116	239.7	3579584850.556	9122627900	06.06.2017_11:07:30
237	236.6	2	-0.783583683	0.0384412537	1.2529E-4	2.49745E-5	1.27734E-4	11.286	239.7	3579584857.691	9122620800	06.06.2017_11:07:37
238	237.5	2	-1.11839907	0.0384370637	1.33337E-4	2.25307E-5	1.35244E-4	9.588	239.7	3579584864.827	9122620800	06.06.2017_11:07:44
239	238.5	2	-0.448845924	0.038429848	1.42635E-4	3.29616E-5	1.4645E-4	13.02	239.7	3579584871.963	9122619500	06.06.2017_11:07:51
240	239.5	2	-0.779119575	0.0384412386	1.38939E-4	2.59877E-5	1.41383E-4	10.608	239.7	3579584879.097	9122617900	06.06.2017_11:07:59
241	240.4	2	-1.11382609	0.038423053	1.48118E-4	3.44517E-5	1.52052E-4	13.098	239.7	3579584886.231	9122619500	06.06.2017_11:08:06
242	241.5	2	-0.446900826	0.0384168447	1.74106E-4	3.12331E-5	1.76908E-4	10.176	239.7	3579584893.376	9122626200	06.06.2017_11:08:13
243	242.4	2	-0.79482331	0.0384325799	1.88948E-4	4.10082E-5	1.93299E-4	12.258	239.7	3579584900.507	9122613800	06.06.2017_11:08:20
244	243.4	2	-1.13372629	0.0384142585	1.87636E-4	3.93393E-5	1.91749E-4	11.844	239.7	3579584907.636	9122616600	06.06.2017_11:08:27
245	244.5	2	-0.399194407	0.0383966102	1.92703E-4	2.80143E-5	1.94729E-4	8.286	239.7	3579584914.771	9122618900	06.06.2017_11:08:34
246	245.5	2	-0.726843628	0.0383892671	1.51576E-4	3.64187E-5	1.55867E-4	13.512	239.7	3579584921.906	9122618600	06.06.2017_11:08:41
247	246.5	2	-1.05954473	0.0383897459	1.47046E-4	3.8326E-5	1.51933E-4	14.622	239.7	3579584929.042	9122616400	06.06.2017_11:08:49
248	247.5	2	-0.356851579	0.038372936	1.41502E-4	2.90276E-5	1.44483E-4	11.604	239.7	3579584936.175	9122623400	06.06.2017_11:08:56
249	248.4	2	-0.6800532	0.0383897412	1.46986E-4	4.04718E-5	1.5247E-4	15.414	239.7	3579584943.312	9122616700	06.06.2017_11:09:03
250	249.4	2	-1.01432961	0.0383715682	1.40906E-4	3.30808E-5	1.44781E-4	13.212	239.7	3579584950.446	9122621900	06.06.2017_11:09:10
251	250.5	2	-0.332166826	0.0383757905	1.38224E-4	3.32596E-5	1.42158E-4	13.53	239.7	3579584957.578	9122613600	06.06.2017_11:09:17
252	251.4	2	-0.65414935	0.0383970124	1.30833E-4	3.08158E-5	1.34469E-4	13.266	239.7	3579584964.717	9122607800	06.06.2017_11:09:24
253	252.5	2	-0.971600331	0.0383670994	1.28389E-4	4.09486E-5	1.34767E-4	17.706	239.7	3579584971.85	9122622100	06.06.2017_11:09:31
254	253.5	2	-0.306709833	0.038378856	1.40012E-4	2.90276E-5	1.42933E-4	11.712	239.7	3579584978.985	9122614900	06.06.2017_11:09:38
255	254.4	2	-0.63134323	0.0383568206	1.22906E-4	2.77759E-5	1.26005E-4	12.756	239.7	3579584986.119	9122609900	06.06.2017_11:09:46
256	255.4	2	-0.970420806	0.0383492198	1.30416E-4	3.84452E-5	1.36019E-4	16.44	239.7	3579584993.255	9122619000	06.06.2017_11:09:53
257	256.4	2	-0.265438336	0.0383429901	1.35721E-4	3.64187E-5	1.40549E-4	15.036	239.7	3579585000.39	9122616700	06.06.2017_11:10:00
258	257.3	2	-0.587659747	0.0383208379	1.46032E-4	4.69091E-5	1.53423E-4	17.826	239.7	3579585007.523	9122615000	06.06.2017_11:10:07
259	258.3	2	-0.902839891	0.0383082488	1.7655E-4	4.47633E-5	1.82153E-4	14.226	239.7	3579585014.66	9122616500	06.06.2017_11:10:14
260	259.4	2	-0.208945169	0.0383107128	1.79053E-4	5.81744E-5	1.88232E-4	18.006	239.7	3579585021.795	9122620000	06.06.2017_11:10:21
261	260.4	2	-0.553418592	0.0383109532	1.84537E-4	6.63404E-5	1.961E-4	19.776	239.7	3579585028.933	9122611900	06.06.2017_11:10:28
262	261.4	2	-0.871250579	0.0383136691	1.67788E-4	5.51345E-5	1.76609E-4	18.198	239.7	3579585036.064	9122609800	06.06.2017_11:10:36
263	262.4	2	-0.221081155	0.038319818	1.66119E-4	5.37636E-5	1.74643E-4	17.94	239.7	3579585043.197	9122604500	06.06.2017_11:10:43
264	263.3	2	-0.555537399	0.0383030328	1.43231E-4	4.375E-5	1.49787E-4	16.986	239.7	3579585050.334	9122610300	06.06.2017_11:10:50
265	264.3	2	-0.884792166	0.0383125406	1.32442E-4	2.55705E-5	1.34886E-4	10.938	239.7	3579585057.468	9122603600	06.06.2017_11:10:57
266	265.5	2	-0.220458804	0.0382996998	1.08719E-4	2.74183E-5	1.12117E-4	14.172	239.7	3579585064.605	9122607600	06.06.2017_11:11:04
267	266.4	2	-0.541277897	0.0383066245	8.83942E-5	1.13249E-5	8.91094E-5	7.326	239.7	3579585071.739	9122601000	06.06.2017_11:11:11
268	267.3	2	-0.855836535	0.0383003233	9.44142E-5	2.69414E-5	9.81693E-5	15.954	239.7	3579585078.875	9122604300	06.06.2017_11:11:18
269	268.3	2	-1.16537015	0.0382667637	1.03057E-4	2.77163E-5	1.06693E-4	15.06	239.7	3579585086.007	9122615000	06.06.2017_11:11:26
270	269.3	2	-0.441040587	0.038273766	1.19746E-4	3.82664E-5	1.25707E-4	17.73	239.7	3579585093.143	9122614500	06.06.2017_11:11:33
271	270.3	2	-0.750199451	0.0382755525	1.36615E-4	4.50613E-5	1.43887E-4	18.264	239.7	3579585100.279	9122600300	06.06.2017_11:11:40
272	271.3	2	-1.06139676	0.0382755731	1.53006E-4	5.78763E-5	1.63616E-4	20.718	239.7	3579585107.412	9122606900	06.06.2017_11:11:47
273	272.3	2	-0.325467268	0.0382897881	1.41979E-4	4.19023E-5	1.47999E-4	16.452	239.7	3579585114.55	9122599000	06.06.2017_11:11:54
274	273.3	2	-0.645893048	0.0382902952	1.40012E-4	3.47497E-5	1.44304E-4	13.95	239.7	3579585121.684	9122595800	06.06.2017_11:12:01
275	274.3	2	-0.951890875	0.0382893215	1.19269E-4	4.1187E-5	1.26184E-4	19.05	239.7	3579585128.822	9122592300	06.06.2017_11:12:08
276	275.2	2	-0.266354721	0.0382832018	1.25528E-4	4.29752E-5	1.32681E-4	18.918	239.7	3579585135.953	9122598200	06.06.2017_11:12:15
277	276.2	2	-0.605444581	0.038296063	1.23085E-4	3.18291E-5	1.27138E-4	14.496	239.7	3579585143.087	9122586000	06.06.2017_11:12:23
278	277.3	2	-0.923178631	0.0382886408	1.39297E-4	4.00546E-5	1.449E-4	16.044	239.7	3579585150.223	9122592800	06.06.2017_11:12:30
279	278.2	2	-0.186168795	0.0382914279	1.43529E-4	4.47037E-5	1.50324E-4	17.304	239.7	3579585157.356	9122587900	06.06.2017_11:12:37
280	279.2	2	-0.496177353	0.0382826361	1.47105E-4	4.23791E-5	1.53066E-4	16.074	239.7	3579585164.492	9122593000	06.06.2017_11:12:44
281	280.3	2	-0.849756691	0.0382779326	1.78338E-4	5.65054E-5	1.871E-4	17.592	239.7	3579585171.629	9122590800	06.06.2017_11:12:51
282	281.2	2	-1.1600546	0.0382510774	1.78338E-4	5.22735E-5	1.85848E-4	16.338	239.7	3579585178.761	9122597400	06.06.2017_11:12:58
283	282.2	2	-0.47160706	0.0382539634	1.77027E-4	5.14986E-5	1.84358E-4	16.23	239.7	3579585185.898	9122595700	06.06.2017_11:13:05
284	283.3	2	-0.824331557	0.0382547893	1.59682E-4	3.84452E-5	1.64271E-4	13.554	239.7	3579585193.032	9122589000	06.06.2017_11:13:13
285	284.2	2	-1.16295415	0.0382383228	1.56165E-4	5.16179E-5	1.6451E-4	18.3	239.7	3579585200.166	9122594300	06.06.2017_11:13:20
286	285.2	2	-0.481483291	0.0382417321	1.82332E-4	6.15125E-5	1.92405E-4	18.642	239.7	3579585207.301	9122590900	06.06.2017_11:13:27
287	286.2	2	-0.840739858	0.0382210234	2.0218E-4	6.8367E-5	2.13445E-4	18.684	239.7	3579585214.437	9122596200	06.06.2017_11:13:34
288	287.1	2	-1.17708843	0.0382551965	2.04683E-4	6.78902E-5	2.15651E-4	18.36	239.7	3579585221.571	9122589700	06.06.2017_11:13:41
289	288.2	2	-0.446963596	0.0382393684	2.02239E-4	6.90226E-5	2.13684E-4	18.852	239.7	3579585228.706	9122595700	06.06.2017_11:13:48
290	289.2	2	-0.759535618	0.0382370514	1.83166E-4	6.05586E-5	1.92941E-4	18.3	239.7	3579585235.841	9122592300	06.06.2017_11:13:55
291	290.2	2	-1.06640685	0.0382457164	1.60576E-4	4.72071E-5	1.67371E-4	16.386	239.7	3579585242.979	9122589700	06.06.2017_11:14:02
292	291.1	2	-0.3360692	0.0382404457	1.53542E-4	4.91741E-5	1.61231E-4	17.766	239.7	3579585250.112	9122584400	06.06.2017_11:14:10
293	292.2	2	-0.682559661	0.0382177324	1.49251E-4	5.24523E-5	1.58251E-4	19.374	239.7	3579585257.246	9122587400	06.06.2017_11:14:17
294	293.1	2	-1.00661891	0.0382077681	1.57E-4	4.62534E-5	1.63675E-4	16.416	239.7	3579585264.383	9122591100	06.06.2017_11:14:24
295	294.1	2	-0.284912554	0.0381896294	1.6141E-4	4.82204E-5	1.68444E-4	16.632	239.7	3579585271.518	9122590500	06.06.2017_11:14:31
296	295.2	2	-0.606407134	0.0381854958	1.63616E-4	5.94261E-5	1.74046E-4	19.962	239.7	3579585278.652	9122597500	06.06.2017_11:14:38
297	296.1	2	-0.914086654	0.0381821184	1.76252E-4	5.63266E-5	1.85073E-4	17.73	239.7	3579585285.786	9122589600	06.06.2017_11:14:45
298	297.2	2	-0.216487418	0.0381809826	1.86563E-4	7.55196E-5	2.01286E-4	22.032	239.7	3579585292.921	9122592800	06.06.2017_11:14:52
299	298.1	2	-0.540403972	0.038171459	1.99915E-4	7.46851E-5	2.13445E-4	20.49	239.7	3579585300.054	9122587500	06.06.2017_11:15:00
300	299.1	2	-0.893333411	0.0381788998	2.22147E-4	8.95266E-5	2.39492E-4	21.948	239.7	3579585307.19	9122581400	06.06.2017_11:15:07
301	300	2	-0.185696332	0.0381588944	2.26916E-4	9.55467E-5	2.46229E-4	22.836	239.7	3579585314.325	9122589100	06.06.2017_11:15:14
302	301	2	-0.50427508	0.0381459123	2.28883E-4	8.55927E-5	2.44381E-4	20.508	239.7	3579585321.459	9122586700	06.06.2017_11:15:21
303	302	2	-0.820297976	0.0381281053	2.31863E-4	7.45063E-5	2.43546E-4	17.826	239.7	3579585328.594	9122590600	06.06.2017_11:15:28
304	303	2	-1.12985181	0.0381264894	2.0975E-4	7.56388E-5	2.22982E-4	19.836	239.7	3579585335.728	9122591400	06.06.2017_11:15:35
305	304	2	-0.421398501	0.0381568623	2.04147E-4	6.75325E-5	2.14995E-4	18.312	239.7	3579585342.864	9122580300	06.06.2017_11:15:42
306	305	2	-0.764378111	0.0381456629	1.88471E-4	7.51023E-5	2.02895E-4	21.726	239.7	3579585350	9122587400	06.06.2017_11:15:50
307	306	2	-1.0780325	0.0381547857	1.93358E-4	7.26585E-5	2.06531E-4	20.604	239.7	3579585357.134	9122586200	06.06.2017_11:15:57
308	307	2	-0.354517278	0.0381600331	1.82153E-4	7.08108E-5	1.95445E-4	21.258	239.7	3579585364.27	9122579400	06.06.2017_11:16:04
309	308	2	-0.703301091	0.0381688162	1.80484E-4	5.89492E-5	1.89842E-4	18.102	239.7	3579585371.404	9122578000	06.06.2017_11:16:11
310	309	2	-1.01004371	0.038159677	1.57119E-4	5.47769E-5	1.66417E-4	19.224	239.7	3579585378.545	9122577700	06.06.2017_11:16:18
311	310	2	-0.322158633	0.0381481532	1.54079E-4	5.3704E-5	1.63139E-4	19.224	239.7	3579585385.673	9122571400	06.06.2017_11:16:25
312	311	2	-0.670668748	0.0381176935	1.89067E-4	5.78167E-5	1.9771E-4	17.004	239.7	3579585392.808	9122578600	06.06.2017_11:16:32
313	312	2	-0.97504568	0.0380876957	2.14399E-4	7.14664E-5	2.26022E-4	18.438	239.7	3579585399.944	9122581900	06.06.2017_11:16:39
314	313	2	-0.237239332	0.038085701	2.36274E-4	6.84266E-5	2.4599E-4	16.146	239.7	3579585407.078	9122581700	06.06.2017_11:16:47
315	314	2	-0.564541655	0.0380705496	2.45871E-4	7.45659E-5	2.56898E-4	16.878	239.7	3579585414.215	9122586500	06.06.2017_11:16:54
316	315	2	-0.884891126	0.0380709408	2.72216E-4	9.03015E-5	2.86819E-4	18.354	239.7	3579585421.35	9122582700	06.06.2017_11:17:01
317	316	2	-0.16453257	0.0380874838	2.74422E-4	1.01805E-4	2.92661E-4	20.358	239.7	3579585428.484	9122582100	06.06.2017_11:17:08
318	317	2	-0.4786577	0.0380828272	3.37424E-4	1.27376E-4	3.6067E-4	20.688	239.7	3579585435.617	9122579400	06.06.2017_11:17:15
319	318	2	-0.821110581	0.0380623476	4.34758E-4	1.70232E-4	4.66945E-4	21.39	239.7	3579585442.754	9122584800	06.06.2017_11:17:22
320	319	2	-1.1679447	0.0380695718	4.94484E-4	2.07902E-4	5.36386E-4	22.806	239.7	3579585449.891	9122579500	06.06.2017_11:17:29
321	320	2	-0.525124905	0.0380784843	5.27147E-4	2.20061E-4	5.71255E-4	22.656	239.7	3579585457.022	9122578400	06.06.2017_11:17:37
322	321	2	-0.867495126	0.0380744708	4.92994E-4	2.14101E-4	5.37518E-4	23.478	239.7	3579585464.159	9122579700	06.06.2017_11:17:44
323	322	2	-1.17184224	0.0380738684	4.4507E-4	1.94014E-4	4.85482E-4	23.556	239.7	3579585471.293	9122569700	06.06.2017_11:17:51
324	323	2	-0.454072974	0.0380840231	3.60014E-4	1.46628E-4	3.88743E-4	22.164	239.7	3579585478.428	9122559900	06.06.2017_11:17:58
325	324	2	-0.770793207	0.0380615548	2.94389E-4	1.23621E-4	3.19304E-4	22.782	239.7	3579585485.563	9122575500	06.06.2017_11:18:05
326	325	2	-1.07402856	0.0380699069	2.76091E-4	1.14918E-4	2.99038E-4	22.596	239.7	3579585492.698	9122565400	06.06.2017_11:18:12
327	326	2	-0.382429703	0.0380726386	2.65183E-4	1.14203E-4	2.88727E-4	23.31	239.7	3579585499.833	9122568700	06.06.2017_11:18:19
328	327	2	-0.708402684	0.0380697255	2.53918E-4	9.81693E-5	2.72276E-4	21.138	239.7	3579585506.967	9122563400	06.06.2017_11:18:26
329	328	2	-1.03648249	0.0380536731	2.35082E-4	9.38778E-5	2.53143E-4	21.78	239.7	3579585514.104	9122567000	06.06.2017_11:18:34
330	329	2	-0.306798548	0.0380396973	2.19942E-4	9.32221E-5	2.38896E-4	22.974	239.7	3579585521.243	9122571200	06.06.2017_11:18:41
331	330	2	-0.657585112	0.0380502968	2.1571E-4	8.6606E-5	2.32459E-4	21.888	239.7	3579585528.372	9122568600	06.06.2017_11:18:48
332	331	2	-0.975813104	0.0380459912	2.19704E-4	8.86326E-5	2.36929E-4	21.972	239.7	3579585535.506	9122566900	06.06.2017_11:18:55
333	332	2	-0.288558617	0.0380513623	2.10644E-4	8.3745E-5	2.26737E-4	21.69	239.7	3579585542.642	9122561400	06.06.2017_11:19:02
334	333	2	-0.619380174	0.0380365168	2.06412E-4	8.85134E-5	2.24591E-4	23.22	239.7	3579585549.778	9122557300	06.06.2017_11:19:09
335	334	2	-0.964986981	0.0380460439	2.05577E-4	8.20165E-5	2.21313E-4	21.762	239.7	3579585556.913	9122559400	06.06.2017_11:19:16
336	335	2	-0.231850388	0.0380397192	1.99736E-4	8.76193E-5	2.18094E-4	23.694	239.7	3579585564.048	9122558400	06.06.2017_11:19:24
337	336	2	-0.558776201	0.0380234059	1.99796E-4	7.30162E-5	2.1273E-4	20.076	239.7	3579585571.183	9122562100	06.06.2017_11:19:31
338	337	2	-0.872191302	0.0380246088	1.98186E-4	8.86922E-5	2.17141E-4	24.114	239.7	3579585578.316	9122561500	06.06.2017_11:19:38
339	338	2	-0.191929111	0.0380173554	2.05339E-4	7.64732E-5	2.19167E-4	20.436	239.7	3579585585.453	9122555900	06.06.2017_11:19:45
340	339	2	-0.501972669	0.0380098582	1.9771E-4	7.38506E-5	2.11001E-4	20.484	239.7	3579585592.593	9122557300	06.06.2017_11:19:52
341	339	2	-0.840641885	0.0380033396	1.99021E-4	7.67116E-5	2.13326E-4	21.09	239.7	3579585599.722	9122558400	06.06.2017_11:19:59
342	341	2	-1.14408443	0.0379994512	2.00451E-4	8.67848E-5	2.18452E-4	23.412	239.7	3579585606.856	9122560900	06.06.2017_11:20:06
343	342	2	-0.471638734	0.0379938111	2.07783E-4	8.41026E-5	2.24174E-4	22.044	239.7	3579585613.992	9122557500	06.06.2017_11:20:13
344	343	2	-0.782698089	0.0379698597	2.03074E-4	9.35202E-5	2.23578E-4	24.726	239.7	3579585621.127	9122566700	06.06.2017_11:20:21
345	344	2	-1.09251934	0.0379744625	2.09809E-4	8.58908E-5	2.26677E-4	22.266	239.7	3579585628.261	9122557300	06.06.2017_11:20:28
346	345	2	-0.397639303	0.0379752312	2.00869E-4	8.99439E-5	2.20061E-4	24.132	239.7	3579585635.398	9122563200	06.06.2017_11:20:35
347	345	2	-0.708401748	0.0379730206	2.02418E-4	8.36854E-5	2.19048E-4	22.458	239.7	3579585642.532	9122559000	06.06.2017_11:20:42
348	347	2	-1.04201056	0.0379599667	2.19286E-4	9.32221E-5	2.38241E-4	23.04	239.7	3579585649.666	9122564900	06.06.2017_11:20:49
349	348	2	-0.350123138	0.0379712039	2.1416E-4	9.12552E-5	2.32817E-4	23.088	239.7	3579585656.8	9122557100	06.06.2017_11:20:56
350	348	2	-0.683686139	0.037955859	2.19406E-4	9.69772E-5	2.3991E-4	23.85	239.7	3579585663.937	9122552100	06.06.2017_11:21:03
351	350	2	-1.02408654	0.0379426807	2.20777E-4	9.85865E-5	2.41817E-4	24.072	239.7	3579585671.073	9122556200	06.06.2017_11:21:11
352	351	2	-0.313009902	0.037922104	2.10942E-4	1.0562E-4	2.35916E-4	26.604	239.7	3579585678.205	9122560200	06.06.2017_11:21:18
353	351	2	-0.64871481	0.0379197316	2.01882E-4	9.63216E-5	2.23638E-4	25.506	239.7	3579585685.34	9122562500	06.06.2017_11:21:25
354	352	2	-0.994459884	0.037916123	2.07604E-4	8.87518E-5	2.25783E-4	23.148	239.7	3579585692.476	9122564200	06.06.2017_11:21:32
355	353	2	-0.273078472	0.0379180207	2.0522E-4	9.13148E-5	2.24591E-4	23.988	239.7	3579585699.611	9122557000	06.06.2017_11:21:39
356	354	2	-0.59448409	0.0379157953	1.97412E-4	9.26857E-5	2.18094E-4	25.146	239.7	3579585706.747	9122560800	06.06.2017_11:21:46
357	355	2	-0.914640334	0.0379304285	2.05101E-4	9.01227E-5	2.24055E-4	23.718	239.7	3579585713.882	9122547700	06.06.2017_11:21:53
358	356	2	-0.224717244	0.0379131054	2.03014E-4	8.89306E-5	2.21671E-4	23.658	239.7	3579585721.015	9122560000	06.06.2017_11:22:01
359	357	2	-0.568662316	0.0379102799	2.08915E-4	9.14936E-5	2.28048E-4	23.652	239.7	3579585728.15	9122556800	06.06.2017_11:22:08
360	358	2	-0.91136477	0.0379303939	2.0963E-4	9.56063E-5	2.30373E-4	24.522	239.7	3579585735.283	9122549100	06.06.2017_11:22:15
361	359	2	-0.224245873	0.0379306578	2.16843E-4	1.04368E-4	2.40684E-4	25.716	239.7	3579585742.42	9122547500	06.06.2017_11:22:22
362	360	2	-0.555450649	0.0379333947	2.06173E-4	9.12552E-5	2.25485E-4	23.874	239.7	3579585749.555	9122544800	06.06.2017_11:22:29
363	361	2	-0.895544053	0.037934182	2.04922E-4	9.58447E-5	2.26201E-4	25.068	239.7	3579585756.688	9122543700	06.06.2017_11:22:36
364	362	2	-0.217267506	0.0379276051	1.99438E-4	8.85134E-5	2.18214E-4	23.94	239.7	3579585763.825	9122542100	06.06.2017_11:22:43
365	363	2	-0.543595376	0.0379247899	1.99676E-4	9.57851E-5	2.21432E-4	25.626	239.7	3579585770.959	9122547400	06.06.2017_11:22:50
366	364	2	-0.856201696	0.0379377115	2.00392E-4	9.1434E-5	2.203E-4	24.528	239.7	3579585778.095	9122533300	06.06.2017_11:22:58
367	365	2	-1.16113437	0.0379340009	2.14756E-4	1.02997E-4	2.38181E-4	25.626	239.7	3579585785.229	9122541400	06.06.2017_11:23:05
368	366	2	-0.440486774	0.0379344242	2.20538E-4	9.90634E-5	2.41757E-4	24.192	239.7	3579585792.365	9122536500	06.06.2017_11:23:12
369	367	2	-0.750619365	0.0379441809	2.16902E-4	9.4593E-5	2.36631E-4	23.568	239.7	3579585799.498	9122534300	06.06.2017_11:23:19
370	368	2	-1.06407405	0.0379424076	2.13386E-4	9.85865E-5	2.35022E-4	24.798	239.7	3579585806.632	9122530100	06.06.2017_11:23:26
371	369	2	-0.34038257	0.0379408402	2.13743E-4	9.96594E-5	2.35797E-4	25.002	239.7	3579585813.77	9122535400	06.06.2017_11:23:33
372	370	2	-0.662527695	0.0379292702	2.13564E-4	9.33413E-5	2.33115E-4	23.616	239.7	3579585820.904	9122538100	06.06.2017_11:23:40
373	371	2	-0.97773394	0.037944608	2.21432E-4	1.03951E-4	2.44619E-4	25.152	239.7	3579585828.038	9122530600	06.06.2017_11:23:48
374	372	2	-0.244631761	0.0379390283	2.1577E-4	9.82885E-5	2.37108E-4	24.492	239.7	3579585835.173	9122537100	06.06.2017_11:23:55
375	373	2	-0.587544349	0.0379074307	2.14816E-4	1.09137E-4	2.40983E-4	26.934	239.7	3579585842.309	9122537100	06.06.2017_11:24:02
376	374	2	-0.927453136	0.0378931722	2.20002E-4	9.66196E-5	2.40267E-4	23.706	239.7	3579585849.444	9122540400	06.06.2017_11:24:09
377	375	2	-0.214354354	0.0378984071	2.42651E-4	8.77385E-5	2.5803E-4	19.89	239.7	3579585856.577	9122531500	06.06.2017_11:24:16
378	376	2	-0.53377107	0.0379108204	2.35737E-4	9.01227E-5	2.52428E-4	20.928	239.7	3579585863.712	9122532900	06.06.2017_11:24:23
379	377	2	-0.8451599	0.0379176645	2.23816E-4	9.85269E-5	2.4456E-4	23.766	239.7	3579585870.848	9122528800	06.06.2017_11:24:30
380	378	2	-1.17375398	0.0379221298	2.16485E-4	9.78713E-5	2.37585E-4	24.33	239.7	3579585877.984	9122531700	06.06.2017_11:24:37
381	379	2	-0.475470324	0.0379102564	2.1869E-4	9.60832E-5	2.38837E-4	23.718	239.7	3579585885.125	9122530200	06.06.2017_11:24:45
382	380	2	-0.7862225	0.0379110118	2.34724E-4	1.04726E-4	2.57017E-4	24.042	239.7	3579585892.254	9122527600	06.06.2017_11:24:52
383	381	2	-1.11273993	0.0378956604	2.10763E-4	1.04487E-4	2.3526E-4	26.364	239.7	3579585899.388	9122526500	06.06.2017_11:24:59
384	382	2	-0.462262982	0.0378911502	2.16783E-4	1.09733E-4	2.42949E-4	26.856	239.7	3579585906.521	9122527100	06.06.2017_11:25:06
385	383	2	-0.779300766	0.037880843	2.19704E-4	1.07468E-4	2.44619E-4	26.064	239.7	3579585913.659	9122525600	06.06.2017_11:25:13
386	384	2	-1.0919114	0.0378847079	2.17319E-4	9.79309E-5	2.3836E-4	24.264	239.7	3579585920.793	9122522500	06.06.2017_11:25:20
387	385	2	-0.429450364	0.0378762315	2.25068E-4	1.07348E-4	2.49388E-4	25.506	239.7	3579585927.927	9122519700	06.06.2017_11:25:27
388	386	2	-0.740931788	0.0378578497	2.29777E-4	1.08183E-4	2.53977E-4	25.212	239.7	3579585935.061	9122531000	06.06.2017_11:25:35
389	387	2	-1.05271363	0.037847349	2.25128E-4	1.12117E-4	2.51474E-4	26.472	239.7	3579585942.197	9122520800	06.06.2017_11:25:42
390	388	2	-0.330330796	0.0378359143	2.29181E-4	1.14024E-4	2.56004E-4	26.448	239.7	3579585949.333	9122527500	06.06.2017_11:25:49
391	389	2	-0.683273335	0.0377913628	2.32161E-4	1.10209E-4	2.57017E-4	25.404	239.7	3579585956.467	9122532300	06.06.2017_11:25:56
392	390	2	-1.01140521	0.0378125202	2.28764E-4	1.1313E-4	2.55229E-4	26.316	239.7	3579585963.603	9122534200	06.06.2017_11:26:03
393	391	2	-0.347766069	0.037814352	2.26916E-4	1.09017E-4	2.51772E-4	25.668	239.7	3579585970.736	9122530000	06.06.2017_11:26:10
394	392	2	-0.665462363	0.037813311	2.1869E-4	1.08541E-4	2.44142E-4	26.394	239.7	3579585977.872	9122526400	06.06.2017_11:26:17
395	393	2	-0.983333993	0.0377899364	2.25664E-4	1.13011E-4	2.52428E-4	26.598	239.7	3579585985.006	9122536500	06.06.2017_11:26:25
396	394	2	-0.25304554	0.0377906095	2.25128E-4	1.05322E-4	2.48553E-4	25.068	239.7	3579585992.143	9122528600	06.06.2017_11:26:32
397	395	2	-0.608502017	0.0377885531	2.2936E-4	1.13607E-4	2.55944E-4	26.358	239.7	3579585999.277	9122525000	06.06.2017_11:26:39
398	396	2	-0.920427706	0.0377919908	2.22445E-4	1.06395E-4	2.46586E-4	25.566	239.7	3579586006.412	9122518600	06.06.2017_11:26:46
399	397	2	-0.204196577	0.0377855113	2.26499E-4	1.13607E-4	2.53381E-4	26.64	239.7	3579586013.546	9122523200	06.06.2017_11:26:53
400	398	2	-0.532480038	0.0377659125	2.28227E-4	1.07944E-4	2.52487E-4	25.32	239.7	3579586020.681	9122534000	06.06.2017_11:27:00
x-Achse	Gaussmeter_425	z-Achse	Keithley_2000_(1)	Keithley_2000_(2)	SR830_(1)_X	SR830_(1)_Y	SR830_(1)_R	SR830_(1)_Phi	SR830_(1)_Ref._Freq.	Zeitstempel	EIP_548A	Zeit/Datum
150	151.2	3	-0.395041819	0.0378788364	9.14936E-5	7.3314E-6	9.17916E-5	4.578	239.7	3579586041.46	9122553600	06.06.2017_11:27:21
151	152	3	-0.745966397	0.0378763537	9.45334E-5	4.35117E-6	9.46526E-5	2.664	239.7	3579586048.587	9122552700	06.06.2017_11:27:28
152	152.9	3	-1.06474159	0.0378837429	9.42354E-5	1.78815E-6	9.42354E-5	1.092	239.7	3579586055.721	9122542400	06.06.2017_11:27:35
153	153.9	3	-0.367591399	0.0378903256	9.24473E-5	1.54973E-6	9.24473E-5	0.99	239.7	3579586062.858	9122538500	06.06.2017_11:27:42
154	154.9	3	-0.718481364	0.0378843622	9.92422E-5	1.04905E-5	9.98382E-5	6.036	239.7	3579586069.992	9122541400	06.06.2017_11:27:49
155	155.9	3	-1.0641621	0.0378935131	8.73809E-5	-1.1325E-6	8.73809E-5	-0.72	239.7	3579586077.128	9122538100	06.06.2017_11:27:57
156	156.8	3	-0.373475478	0.0378958872	8.45199E-5	4.7684E-6	8.46391E-5	3.252	239.7	3579586084.261	9122534900	06.06.2017_11:28:04
157	157.8	3	-0.703576714	0.037904854	8.63676E-5	8.88115E-6	8.68444E-5	5.904	239.7	3579586091.398	9122535900	06.06.2017_11:28:11
158	158.7	3	-1.03542357	0.0378858211	8.71425E-5	-1.31131E-6	8.71425E-5	-0.852	239.7	3579586098.531	9122534900	06.06.2017_11:28:18
159	159.7	3	-0.343660205	0.0378778514	9.39374E-5	6.79496E-6	9.41758E-5	4.158	239.7	3579586105.667	9122534500	06.06.2017_11:28:25
160	160.7	3	-0.660166627	0.0378878349	8.45795E-5	4.76841E-7	8.45795E-5	0.336	239.7	3579586112.802	9122534500	06.06.2017_11:28:32
161	161.7	3	-0.988881439	0.0378955194	9.40566E-5	1.49012E-6	9.40566E-5	0.912	239.7	3579586119.935	9122533700	06.06.2017_11:28:39
162	162.6	3	-0.294320195	0.037917088	8.26721E-5	4.05314E-6	8.27913E-5	2.814	239.7	3579586127.071	9122528000	06.06.2017_11:28:47
163	163.5	3	-0.63618704	0.0379358798	9.4593E-5	2.56301E-6	9.46526E-5	1.554	239.7	3579586134.206	9122524800	06.06.2017_11:28:54
164	164.5	3	-0.983510056	0.037935598	9.13148E-5	9.71562E-6	9.18512E-5	6.102	239.7	3579586141.341	9122514700	06.06.2017_11:29:01
165	165.5	3	-0.322950901	0.0379546922	8.60696E-5	8.2255E-6	8.64868E-5	5.466	239.7	3579586148.476	9122520600	06.06.2017_11:29:08
166	166.5	3	-0.674530036	0.037974734	8.3447E-5	7.45061E-6	8.38046E-5	5.112	239.7	3579586155.612	9122512100	06.06.2017_11:29:15
167	167.5	3	-0.994282563	0.0379489727	8.57715E-5	5.30484E-6	8.59504E-5	3.558	239.7	3579586162.745	9122519400	06.06.2017_11:29:22
168	168.5	3	-0.324151438	0.037953753	8.20761E-5	5.66247E-6	8.22549E-5	3.972	239.7	3579586169.88	9122514500	06.06.2017_11:29:29
169	169.3	3	-0.680157803	0.0379433091	8.27913E-5	-5.06642E-6	8.29105E-5	-3.48	239.7	3579586177.016	9122513400	06.06.2017_11:29:37
170	170.4	3	-0.997739397	0.0379314737	8.55927E-5	9.53682E-7	8.55927E-5	0.672	239.7	3579586184.149	9122512800	06.06.2017_11:29:44
171	171.4	3	-0.307558062	0.0379126104	8.44006E-5	1.01329E-6	8.44006E-5	0.726	239.7	3579586191.285	9122523100	06.06.2017_11:29:51
172	172.4	3	-0.624628525	0.0379292843	8.73213E-5	-6.55655E-7	8.73213E-5	-0.39	239.7	3579586198.422	9122511800	06.06.2017_11:29:58
173	173.4	3	-0.945654993	0.0379160371	8.10032E-5	5.18563E-6	8.1182E-5	3.696	239.7	3579586205.557	9122517900	06.06.2017_11:30:05
174	174.3	3	-0.248580498	0.0378978451	8.6606E-5	2.92064E-6	8.66656E-5	1.938	239.7	3579586212.69	9122519400	06.06.2017_11:30:12
175	175.2	3	-0.594232271	0.0379091471	9.38778E-5	3.21867E-6	9.39374E-5	1.992	239.7	3579586219.825	9122514100	06.06.2017_11:30:19
176	176.2	3	-0.907843005	0.0379210285	9.02419E-5	1.15634E-5	9.09572E-5	7.302	239.7	3579586226.961	9122510300	06.06.2017_11:30:26
177	177.3	3	-0.204219621	0.0379327734	1.00077E-4	3.93394E-6	1.00136E-4	2.268	239.7	3579586234.094	9122512200	06.06.2017_11:30:34
178	178.3	3	-0.51234638	0.0379193549	8.95862E-5	1.03117E-5	9.01823E-5	6.576	239.7	3579586241.23	9122501800	06.06.2017_11:30:41
179	179.2	3	-0.82938441	0.0379091456	8.80365E-5	2.98025E-7	8.80365E-5	0.216	239.7	3579586248.365	9122510700	06.06.2017_11:30:48
180	180.1	3	-1.14537941	0.0378940685	8.98843E-5	7.09298E-6	9.01227E-5	4.536	239.7	3579586255.499	9122515000	06.06.2017_11:30:55
181	181.1	3	-0.491419321	0.0378861563	7.97515E-5	7.2718E-6	8.00495E-5	5.232	239.7	3579586262.634	9122509000	06.06.2017_11:31:02
182	182.2	3	-0.852377869	0.0378458454	9.42354E-5	8.64273E-6	9.46526E-5	5.274	239.7	3579586269.768	9122518000	06.06.2017_11:31:09
183	183.1	3	-0.204485766	0.0378471407	9.24473E-5	9.41759E-6	9.29241E-5	5.844	239.7	3579586276.904	9122519900	06.06.2017_11:31:16
184	184	3	-0.546535014	0.0378470891	9.45334E-5	7.03338E-6	9.47719E-5	4.272	239.7	3579586284.038	9122520400	06.06.2017_11:31:24
185	185	3	-0.894474845	0.0378383351	9.1136E-5	7.15259E-6	9.1434E-5	4.494	239.7	3579586291.174	9122514900	06.06.2017_11:31:31
186	186.1	3	-0.187948484	0.037845963	9.10168E-5	1.26958E-5	9.19108E-5	7.962	239.7	3579586298.309	9122509200	06.06.2017_11:31:38
187	187	3	-0.494545643	0.0378350188	8.53543E-5	-1.43052E-6	8.53543E-5	-0.942	239.7	3579586305.444	9122515700	06.06.2017_11:31:45
188	188.1	3	-0.809830442	0.0378516898	8.4043E-5	4.7088E-6	8.41622E-5	3.222	239.7	3579586312.578	9122514800	06.06.2017_11:31:52
189	189.1	3	-1.12291076	0.0378624082	7.73077E-5	8.94073E-7	7.73077E-5	0.69	239.7	3579586319.713	9122510300	06.06.2017_11:31:59
190	190	3	-0.417057307	0.0378424203	8.52947E-5	8.46392E-6	8.57119E-5	5.688	239.7	3579586326.849	9122514200	06.06.2017_11:32:06
191	190.9	3	-0.757383327	0.0378516293	8.95862E-5	1.4186E-5	9.07187E-5	9.006	239.7	3579586333.984	9122509400	06.06.2017_11:32:13
192	192	3	-1.10706286	0.0378625877	9.70964E-5	5.84128E-6	9.72752E-5	3.456	239.7	3579586341.119	9122502700	06.06.2017_11:32:21
193	193	3	-0.402813968	0.037864638	9.23877E-5	8.2255E-6	9.27453E-5	5.112	239.7	3579586348.255	9122509800	06.06.2017_11:32:28
194	193.9	3	-0.737986906	0.0378753656	9.656E-5	1.2219E-5	9.73349E-5	7.218	239.7	3579586355.388	9122501100	06.06.2017_11:32:35
195	195	3	-1.06559077	0.0378788517	9.88846E-5	1.36495E-5	9.97786E-5	7.866	239.7	3579586362.523	9122492700	06.06.2017_11:32:42
196	195.9	3	-0.345242183	0.0378788584	9.63812E-5	8.94075E-6	9.67984E-5	5.316	239.7	3579586369.659	9122492700	06.06.2017_11:32:49
197	196.9	3	-0.685489921	0.0378435917	9.72156E-5	6.19891E-6	9.73945E-5	3.666	239.7	3579586376.793	9122501600	06.06.2017_11:32:56
198	197.9	3	-1.00400029	0.037861644	8.97055E-5	2.13982E-5	9.22089E-5	13.434	239.7	3579586383.928	9122496200	06.06.2017_11:33:03
199	198.9	3	-0.34542503	0.0378495443	8.48179E-5	8.82155E-6	8.52947E-5	5.946	239.7	3579586391.063	9122498400	06.06.2017_11:33:11
200	199.8	3	-0.659423865	0.0378566507	8.6308E-5	7.09298E-6	8.6606E-5	4.704	239.7	3579586398.199	9122496500	06.06.2017_11:33:18
201	200.8	3	-1.01331491	0.0378188368	8.80365E-5	1.11461E-5	8.87518E-5	7.242	239.7	3579586405.332	9122507600	06.06.2017_11:33:25
202	201.8	3	-0.326096472	0.0378205781	8.87518E-5	1.46032E-5	8.99439E-5	9.36	239.7	3579586412.467	9122500800	06.06.2017_11:33:32
203	202.7	3	-0.649641465	0.0378336761	8.96459E-5	1.46628E-5	9.08379E-5	9.306	239.7	3579586419.603	9122493500	06.06.2017_11:33:39
204	203.8	3	-0.956625095	0.0378166405	8.98247E-5	2.92064E-6	8.98247E-5	1.872	239.7	3579586426.739	9122498500	06.06.2017_11:33:46
205	204.7	3	-0.282089335	0.037828489	9.76925E-5	8.52352E-6	9.80501E-5	5.01	239.7	3579586433.872	9122494800	06.06.2017_11:33:53
206	205.8	3	-0.636346488	0.0378123112	9.61428E-5	1.4186E-5	9.72156E-5	8.418	239.7	3579586441.008	9122501500	06.06.2017_11:34:01
207	206.8	3	-0.953303771	0.037787013	9.47122E-5	1.49608E-5	9.59043E-5	8.976	239.7	3579586448.143	9122501600	06.06.2017_11:34:08
208	207.7	3	-0.252082129	0.0377809948	9.36394E-5	2.1577E-5	9.60832E-5	12.984	239.7	3579586455.279	9122498600	06.06.2017_11:34:15
209	208.7	3	-0.579398881	0.0377602325	9.60832E-5	1.54973E-5	9.72752E-5	9.162	239.7	3579586462.411	9122507100	06.06.2017_11:34:22
210	209.7	3	-0.912632676	0.0377626694	1.03355E-4	1.68086E-5	1.04726E-4	9.246	239.7	3579586469.548	9122502500	06.06.2017_11:34:29
211	210.7	3	-0.245736803	0.0377519391	1.117E-4	2.31267E-5	1.14084E-4	11.712	239.7	3579586476.683	9122502800	06.06.2017_11:34:36
212	211.7	3	-0.579260498	0.0377536859	1.05858E-4	1.46032E-5	1.06872E-4	7.866	239.7	3579586483.822	9122501700	06.06.2017_11:34:43
213	212.7	3	-0.891421452	0.0377587158	9.83481E-5	1.56165E-5	9.95998E-5	9.048	239.7	3579586490.952	9122499000	06.06.2017_11:34:50
214	213.7	3	-0.193900369	0.0377693123	1.09673E-4	1.4484E-5	1.10686E-4	7.548	239.7	3579586498.086	9122485700	06.06.2017_11:34:58
215	214.7	3	-0.531223855	0.0377832259	1.16706E-4	1.68086E-5	1.17958E-4	8.22	239.7	3579586505.227	9122493200	06.06.2017_11:35:05
216	215.6	3	-0.858059184	0.0377809972	1.15574E-4	2.06829E-5	1.17422E-4	10.17	239.7	3579586512.363	9122492400	06.06.2017_11:35:12
217	216.6	3	-0.169153285	0.0377826506	1.21057E-4	2.53917E-5	1.23681E-4	11.862	239.7	3579586519.497	9122491400	06.06.2017_11:35:19
218	217.7	3	-0.490921037	0.0377813347	1.18971E-4	2.58685E-5	1.21773E-4	12.276	239.7	3579586526.627	9122489600	06.06.2017_11:35:26
219	218.6	3	-0.798620754	0.0377739847	1.29522E-4	3.87433E-5	1.35184E-4	16.656	239.7	3579586533.761	9122490400	06.06.2017_11:35:33
220	219.6	3	-1.10870656	0.0377788384	1.26244E-4	2.85507E-5	1.29462E-4	12.756	239.7	3579586540.897	9122485400	06.06.2017_11:35:40
221	220.7	3	-0.385010897	0.0377621125	1.23919E-4	2.81931E-5	1.27078E-4	12.816	239.7	3579586548.032	9122494600	06.06.2017_11:35:48
222	221.6	3	-0.731916467	0.0377577497	1.19091E-4	2.43188E-5	1.21534E-4	11.562	239.7	3579586555.166	9122490700	06.06.2017_11:35:55
223	222.5	3	-1.04994551	0.0377708663	1.22906E-4	2.24711E-5	1.24932E-4	10.374	239.7	3579586562.3	9122482000	06.06.2017_11:36:02
224	223.6	3	-0.327805569	0.037767059	1.09971E-4	2.54513E-5	1.12892E-4	13.038	239.7	3579586569.435	9122485800	06.06.2017_11:36:09
225	224.6	3	-0.679664503	0.0377565648	1.1307E-4	1.95504E-5	1.14739E-4	9.834	239.7	3579586576.571	9122486100	06.06.2017_11:36:16
226	225.6	3	-0.990804818	0.0377475587	1.09077E-4	1.81199E-5	1.10567E-4	9.438	239.7	3579586583.704	9122489600	06.06.2017_11:36:23
227	226.5	3	-0.297461838	0.0377425407	1.18435E-4	1.50204E-5	1.19389E-4	7.23	239.7	3579586590.841	9122484800	06.06.2017_11:36:30
228	227.6	3	-0.646327794	0.0377261408	1.18018E-4	1.91928E-5	1.19567E-4	9.234	239.7	3579586597.976	9122489300	06.06.2017_11:36:37
229	228.5	3	-0.960232636	0.0377297355	1.24336E-4	1.47224E-5	1.2523E-4	6.768	239.7	3579586605.109	9122486500	06.06.2017_11:36:45
230	229.6	3	-0.241674845	0.0377412824	1.13786E-4	2.3544E-5	1.1617E-4	11.7	239.7	3579586612.245	9122482400	06.06.2017_11:36:52
231	230.6	3	-0.560117787	0.0377080195	1.16945E-4	3.00409E-5	1.207E-4	14.43	239.7	3579586619.38	9122489900	06.06.2017_11:36:59
232	231.5	3	-0.865619511	0.0376911493	1.17422E-4	3.18887E-5	1.21713E-4	15.192	239.7	3579586626.516	9122490700	06.06.2017_11:37:06
233	232.5	3	-1.1714437	0.0377030034	1.19508E-4	2.07425E-5	1.21356E-4	9.852	239.7	3579586633.65	9122488700	06.06.2017_11:37:13
234	233.5	3	-0.442849885	0.03768627	1.13488E-4	3.11735E-5	1.1772E-4	15.366	239.7	3579586640.785	9122492100	06.06.2017_11:37:20
235	234.5	3	-0.774843629	0.0376759174	1.19031E-4	2.49149E-5	1.21594E-4	11.826	239.7	3579586647.919	9122491800	06.06.2017_11:37:27
236	235.5	3	-1.1121727	0.0376915248	1.29403E-4	3.2306E-5	1.33456E-4	14.034	239.7	3579586655.053	9122487700	06.06.2017_11:37:35
237	236.6	3	-0.420267017	0.0377023541	1.32442E-4	3.17695E-5	1.36257E-4	13.494	239.7	3579586662.191	9122483300	06.06.2017_11:37:42
238	237.5	3	-0.773659537	0.037728561	1.34171E-4	2.87296E-5	1.37211E-4	12.084	239.7	3579586669.325	9122485700	06.06.2017_11:37:49
239	238.5	3	-1.10454955	0.0377224083	1.37628E-4	3.16503E-5	1.41204E-4	12.954	239.7	3579586676.46	9122478600	06.06.2017_11:37:56
240	239.5	3	-0.407552711	0.0377088037	1.36615E-4	3.18887E-5	1.40251E-4	13.158	239.7	3579586683.594	9122476900	06.06.2017_11:38:03
241	240.4	3	-0.76039924	0.0377193116	1.41502E-4	3.68359E-5	1.46271E-4	14.598	239.7	3579586690.731	9122478600	06.06.2017_11:38:10
242	241.5	3	-1.0802551	0.0377265217	1.63079E-4	3.28424E-5	1.66417E-4	11.4	239.7	3579586697.864	9122480100	06.06.2017_11:38:17
243	242.4	3	-0.422111455	0.0377158937	1.83166E-4	2.57493E-5	1.85014E-4	8.004	239.7	3579586704.999	9122478400	06.06.2017_11:38:24
244	243.4	3	-0.746888545	0.0377199496	1.82451E-4	3.98757E-5	1.86742E-4	12.33	239.7	3579586712.135	9122477600	06.06.2017_11:38:32
245	244.5	3	-1.08050151	0.0377477457	1.9467E-4	2.81335E-5	1.96696E-4	8.232	239.7	3579586719.271	9122467500	06.06.2017_11:38:39
246	245.5	3	-0.359546708	0.0377322745	1.72437E-4	3.22463E-5	1.75477E-4	10.608	239.7	3579586726.404	9122469800	06.06.2017_11:38:46
247	246.5	3	-0.686630748	0.0377429518	1.27912E-4	2.51533E-5	1.30416E-4	11.142	239.7	3579586733.538	9122468300	06.06.2017_11:38:53
248	247.5	3	-1.01296438	0.0377532612	1.1611E-4	3.4869E-5	1.21236E-4	16.722	239.7	3579586740.674	9122468100	06.06.2017_11:39:00
249	248.4	3	-0.318088554	0.0377460052	1.24634E-4	3.11735E-5	1.28449E-4	14.052	239.7	3579586747.809	9122466800	06.06.2017_11:39:07
250	249.4	3	-0.668982537	0.0377455622	1.23383E-4	3.67763E-5	1.28747E-4	16.602	239.7	3579586754.945	9122471600	06.06.2017_11:39:14
251	250.5	3	-0.980466881	0.0377570347	1.36734E-4	3.8028E-5	1.4192E-4	15.54	239.7	3579586762.077	9122460600	06.06.2017_11:39:22
252	251.4	3	-0.271266321	0.0377619963	1.42098E-4	3.58822E-5	1.46569E-4	14.19	239.7	3579586769.212	9122455700	06.06.2017_11:39:29
253	252.5	3	-0.61892709	0.0377374346	1.30595E-4	4.13659E-5	1.36972E-4	17.586	239.7	3579586776.348	9122467200	06.06.2017_11:39:36
254	253.5	3	-0.973067049	0.0377184997	1.24634E-4	3.07562E-5	1.28389E-4	13.866	239.7	3579586783.484	9122465800	06.06.2017_11:39:43
255	254.4	3	-0.262142384	0.0377205526	1.31489E-4	3.5763E-5	1.36257E-4	15.216	239.7	3579586790.62	9122463800	06.06.2017_11:39:50
256	255.4	3	-0.578446289	0.0376891984	1.36853E-4	3.78492E-5	1.41979E-4	15.474	239.7	3579586797.753	9122471500	06.06.2017_11:39:57
257	256.3	3	-0.900452103	0.0376992634	1.47463E-4	4.82204E-5	1.55152E-4	18.108	239.7	3579586804.888	9122461700	06.06.2017_11:40:04
258	257.3	3	-0.206883228	0.0376931104	1.41502E-4	3.89817E-5	1.46748E-4	15.408	239.7	3579586812.022	9122462400	06.06.2017_11:40:12
259	258.3	3	-0.541561446	0.0376482569	1.57E-4	5.19755E-5	1.65404E-4	18.324	239.7	3579586819.16	9122471600	06.06.2017_11:40:19
260	259.4	3	-0.879230977	0.0376324256	1.67013E-4	5.13198E-5	1.74762E-4	17.088	239.7	3579586826.293	9122479000	06.06.2017_11:40:26
261	260.4	3	-0.164399849	0.0376235946	1.69517E-4	5.1141E-5	1.77086E-4	16.8	239.7	3579586833.426	9122473600	06.06.2017_11:40:33
262	261.4	3	-0.469150728	0.03763051	1.66477E-4	5.5969E-5	1.75656E-4	18.588	239.7	3579586840.563	9122470700	06.06.2017_11:40:40
263	262.4	3	-0.782104221	0.0376189434	1.61887E-4	5.43597E-5	1.70768E-4	18.558	239.7	3579586847.697	9122469800	06.06.2017_11:40:47
264	263.3	3	-1.09508221	0.0375929406	1.47224E-4	3.68955E-5	1.51754E-4	14.07	239.7	3579586854.833	9122478200	06.06.2017_11:40:54
265	264.3	3	-0.37039344	0.0375923364	1.26601E-4	3.62399E-5	1.31727E-4	15.99	239.7	3579586861.966	9122480100	06.06.2017_11:41:01
266	265.5	3	-0.696514476	0.0375964166	1.14739E-4	2.49745E-5	1.17422E-4	12.288	239.7	3579586869.102	9122475700	06.06.2017_11:41:09
267	266.4	3	-1.00614424	0.0375993464	1.02818E-4	2.21134E-5	1.05203E-4	12.162	239.7	3579586876.238	9122468200	06.06.2017_11:41:16
268	267.3	3	-0.271351251	0.0376090861	8.51159E-5	2.15174E-5	8.77981E-5	14.19	239.7	3579586883.372	9122468600	06.06.2017_11:41:23
269	268.3	3	-0.608682735	0.0375990411	8.98247E-5	2.40208E-5	9.29837E-5	14.976	239.7	3579586890.506	9122471000	06.06.2017_11:41:30
270	269.3	3	-0.929884051	0.0376128218	9.44738E-5	2.49745E-5	9.77521E-5	14.814	239.7	3579586897.642	9122467900	06.06.2017_11:41:37
271	270.3	3	-0.210755113	0.0376013753	1.23204E-4	2.94448E-5	1.26661E-4	13.446	239.7	3579586904.777	9122471600	06.06.2017_11:41:44
272	271.3	3	-0.527889103	0.0375914889	1.36853E-4	3.85644E-5	1.42218E-4	15.744	239.7	3579586911.91	9122462600	06.06.2017_11:41:51
273	272.3	3	-0.847940936	0.0375835496	1.60933E-4	4.74455E-5	1.67788E-4	16.44	239.7	3579586919.045	9122472500	06.06.2017_11:41:59
274	273.3	3	-1.15856876	0.0375997617	1.54854E-4	4.08294E-5	1.60159E-4	14.766	239.7	3579586926.182	9122466700	06.06.2017_11:42:06
275	274.2	3	-0.42839087	0.0375928602	1.38522E-4	5.10218E-5	1.47642E-4	20.232	239.7	3579586933.314	9122469900	06.06.2017_11:42:13
276	275.2	3	-0.762626654	0.0375869884	1.21773E-4	3.70147E-5	1.27257E-4	16.914	239.7	3579586940.451	9122465100	06.06.2017_11:42:20
277	276.2	3	-1.10191719	0.0375642928	1.17839E-4	4.1187E-5	1.24813E-4	19.266	239.7	3579586947.585	9122469500	06.06.2017_11:42:27
278	277.3	3	-0.409677725	0.0375536957	1.36019E-4	3.59418E-5	1.40668E-4	14.82	239.7	3579586954.719	9122469200	06.06.2017_11:42:34
279	278.2	3	-0.72840683	0.0375617615	1.42158E-4	3.34384E-5	1.46032E-4	13.242	239.7	3579586961.856	9122463600	06.06.2017_11:42:41
280	279.2	3	-1.0687877	0.0375870865	1.53423E-4	4.61938E-5	1.60218E-4	16.764	239.7	3579586968.99	9122461400	06.06.2017_11:42:48
281	280.3	3	-0.387666248	0.037592282	1.83345E-4	5.0843E-5	1.90319E-4	15.504	239.7	3579586976.126	9122463400	06.06.2017_11:42:56
282	281.2	3	-0.706322094	0.0375848789	1.79411E-4	6.1274E-5	1.89603E-4	18.87	239.7	3579586983.26	9122463900	06.06.2017_11:43:03
283	282.2	3	-1.05565199	0.0376065046	1.69159E-4	5.45385E-5	1.77742E-4	17.886	239.7	3579586990.398	9122459800	06.06.2017_11:43:10
284	283.3	3	-0.382978021	0.037591743	1.46509E-4	4.77436E-5	1.54139E-4	18.06	239.7	3579586997.531	9122461500	06.06.2017_11:43:17
285	284.2	3	-0.716800685	0.0376032353	1.50205E-4	4.22599E-5	1.56046E-4	15.714	239.7	3579587004.665	9122456700	06.06.2017_11:43:24
286	285.2	3	-1.03016352	0.0376153566	1.74702E-4	5.95453E-5	1.84537E-4	18.822	239.7	3579587011.799	9122452900	06.06.2017_11:43:31
287	286.2	3	-0.343647675	0.0376306646	1.84716E-4	6.40755E-5	1.95504E-4	19.14	239.7	3579587018.935	9122448300	06.06.2017_11:43:38
288	287.1	3	-0.670466222	0.0376058616	1.93537E-4	6.70557E-5	2.04802E-4	19.116	239.7	3579587026.071	9122453800	06.06.2017_11:43:46
289	288.2	3	-1.00151701	0.0375869834	2.06769E-4	6.98571E-5	2.18273E-4	18.672	239.7	3579587033.204	9122453500	06.06.2017_11:43:53
290	289.2	3	-0.321180723	0.0375726587	1.87398E-4	6.48503E-5	1.98306E-4	19.098	239.7	3579587040.34	9122457300	06.06.2017_11:44:00
291	290.1	3	-0.671614975	0.0375717729	1.418E-4	4.99489E-5	1.50324E-4	19.404	239.7	3579587047.475	9122458100	06.06.2017_11:44:07
292	291.1	3	-0.985009782	0.037559391	1.41681E-4	5.13198E-5	1.50681E-4	19.914	239.7	3579587054.61	9122456900	06.06.2017_11:44:14
293	292.2	3	-0.270038558	0.037551264	1.42814E-4	5.01873E-5	1.51397E-4	19.362	239.7	3579587061.747	9122455000	06.06.2017_11:44:21
294	293.1	3	-0.621352287	0.0375560943	1.56642E-4	3.99949E-5	1.61708E-4	14.334	239.7	3579587068.883	9122454200	06.06.2017_11:44:28
295	294.1	3	-0.933610095	0.0375292003	1.67371E-4	4.17235E-5	1.72497E-4	13.998	239.7	3579587076.015	9122458900	06.06.2017_11:44:36
296	295.2	3	-0.227579025	0.0375306726	1.7047E-4	5.28696E-5	1.78517E-4	17.238	239.7	3579587083.148	9122460100	06.06.2017_11:44:43
297	296.1	3	-0.558698346	0.0375235659	1.69636E-4	5.98433E-5	1.79947E-4	19.44	239.7	3579587090.284	9122455200	06.06.2017_11:44:50
298	297.1	3	-0.871062352	0.0375114454	1.90497E-4	5.87704E-5	1.99378E-4	17.16	239.7	3579587097.421	9122455500	06.06.2017_11:44:57
299	298.1	3	-0.217222513	0.0374992612	2.05756E-4	8.1182E-5	2.21194E-4	21.534	239.7	3579587104.552	9122455000	06.06.2017_11:45:04
300	299.1	3	-0.555982528	0.0374874839	2.16843E-4	8.79173E-5	2.34009E-4	22.074	239.7	3579587111.688	9122461300	06.06.2017_11:45:11
301	300	3	-0.885943658	0.0374892418	2.30969E-4	8.8871E-5	2.4748E-4	21.048	239.7	3579587118.822	9122459800	06.06.2017_11:45:18
302	301	3	-0.189354978	0.0374967966	2.32578E-4	8.36854E-5	2.47182E-4	19.8	239.7	3579587125.957	9122456100	06.06.2017_11:45:25
303	302	3	-0.51925392	0.0375023977	2.17916E-4	7.62348E-5	2.3085E-4	19.29	239.7	3579587133.097	9122453700	06.06.2017_11:45:33
304	303	3	-0.847481033	0.0375181827	2.02895E-4	7.24201E-5	2.15472E-4	19.65	239.7	3579587140.229	9122453700	06.06.2017_11:45:40
305	304	3	-1.15744203	0.0375145233	2.01286E-4	7.02743E-5	2.13207E-4	19.248	239.7	3579587147.364	9122454300	06.06.2017_11:45:47
306	305	3	-0.457262152	0.037512897	1.92226E-4	7.03936E-5	2.04743E-4	20.112	239.7	3579587154.498	9122454400	06.06.2017_11:45:54
307	306	3	-0.785565437	0.0375130182	1.83941E-4	6.72941E-5	1.95862E-4	20.106	239.7	3579587161.631	9122450800	06.06.2017_11:46:01
308	307	3	-1.12662285	0.0375185713	1.88173E-4	6.67577E-5	1.99676E-4	19.536	239.7	3579587168.769	9122450200	06.06.2017_11:46:08
309	308	3	-0.409553847	0.0375061151	1.70351E-4	6.80094E-5	1.83464E-4	21.774	239.7	3579587175.903	9122454000	06.06.2017_11:46:15
310	309	3	-0.759373421	0.0375092511	1.68801E-4	5.31676E-5	1.76967E-4	17.484	239.7	3579587183.037	9122448100	06.06.2017_11:46:23
311	310	3	-1.0714839	0.0375168854	1.91153E-4	6.3837E-5	2.01524E-4	18.474	239.7	3579587190.173	9122447400	06.06.2017_11:46:30
312	311	3	-0.346543983	0.0375086593	2.2924E-4	6.62212E-5	2.38598E-4	16.11	239.7	3579587197.311	9122440700	06.06.2017_11:46:37
313	312	3	-0.661258741	0.0375127574	2.39552E-4	8.26721E-5	2.53441E-4	19.05	239.7	3579587204.445	9122445000	06.06.2017_11:46:44
314	313	3	-0.976644546	0.0375134436	2.51831E-4	8.32682E-5	2.65243E-4	18.3	239.7	3579587211.577	9122448000	06.06.2017_11:46:51
315	314	3	-0.24829465	0.037511986	2.6405E-4	9.19704E-5	2.79607E-4	19.206	239.7	3579587218.712	9122438800	06.06.2017_11:46:58
316	315	3	-0.602787158	0.0374939069	2.66673E-4	9.44738E-5	2.82945E-4	19.518	239.7	3579587225.847	9122444300	06.06.2017_11:47:05
317	316	3	-0.926056181	0.0374973783	2.8223E-4	1.24634E-4	3.08575E-4	23.838	239.7	3579587232.981	9122439300	06.06.2017_11:47:12
318	317	3	-0.243005817	0.0375180096	3.51431E-4	1.41383E-4	3.78849E-4	21.918	239.7	3579587240.117	9122444900	06.06.2017_11:47:20
319	318	3	-0.573209131	0.0375351666	4.44295E-4	1.88888E-4	4.82799E-4	23.034	239.7	3579587247.252	9122432500	06.06.2017_11:47:27
320	319	3	-0.916602457	0.0375105557	4.96212E-4	2.16902E-4	5.41512E-4	23.61	239.7	3579587254.388	9122441900	06.06.2017_11:47:34
321	320	3	-0.190401506	0.0374975451	5.15286E-4	2.23638E-4	5.61718E-4	23.46	239.7	3579587261.522	9122429800	06.06.2017_11:47:41
322	321	3	-0.553161591	0.0375083858	4.74038E-4	2.1273E-4	5.19577E-4	24.168	239.7	3579587268.656	9122441900	06.06.2017_11:47:48
323	322	3	-0.871537289	0.0375091584	4.2236E-4	1.81199E-4	4.59613E-4	23.226	239.7	3579587275.793	9122437100	06.06.2017_11:47:55
324	323	3	-0.221215745	0.0375201562	3.3796E-4	1.41324E-4	3.66332E-4	22.692	239.7	3579587282.925	9122428700	06.06.2017_11:48:02
325	324	3	-0.577315299	0.0375074645	3.00588E-4	1.19925E-4	3.23595E-4	21.75	239.7	3579587290.062	9122432500	06.06.2017_11:48:10
326	325	3	-0.917915034	0.0375133641	2.70488E-4	1.14024E-4	2.93555E-4	22.86	239.7	3579587297.197	9122430600	06.06.2017_11:48:17
327	326	3	-0.261394046	0.0375166381	2.50341E-4	1.05024E-4	2.71441E-4	22.758	239.7	3579587304.332	9122428700	06.06.2017_11:48:24
328	327	3	-0.619878483	0.0375315305	2.36035E-4	9.16724E-5	2.53202E-4	21.228	239.7	3579587311.466	9122423700	06.06.2017_11:48:31
329	328	3	-0.942597902	0.0375234439	2.30731E-4	9.60832E-5	2.49984E-4	22.614	239.7	3579587318.601	9122425200	06.06.2017_11:48:38
330	329	3	-0.279297394	0.0375317681	2.16962E-4	8.8573E-5	2.34366E-4	22.218	239.7	3579587325.736	9122425100	06.06.2017_11:48:45
331	330	3	-0.63750355	0.0375324417	2.11299E-4	9.76329E-5	2.32757E-4	24.804	239.7	3579587332.869	9122422800	06.06.2017_11:48:52
332	331	3	-0.950781703	0.0375419977	1.97948E-4	8.8573E-5	2.16902E-4	24.108	239.7	3579587340.005	9122417400	06.06.2017_11:49:00
333	332	3	-0.261533373	0.0375391409	2.05875E-4	8.38046E-5	2.22326E-4	22.158	239.7	3579587347.141	9122423600	06.06.2017_11:49:07
334	333	3	-0.615553187	0.037558243	2.03849E-4	7.73673E-5	2.18035E-4	20.784	239.7	3579587354.274	9122415600	06.06.2017_11:49:14
335	334	3	-0.966936632	0.0375440035	1.91928E-4	8.11224E-5	2.08379E-4	22.908	239.7	3579587361.411	9122416200	06.06.2017_11:49:21
336	335	3	-0.266708714	0.0375310915	1.89484E-4	7.8917E-5	2.05279E-4	22.62	239.7	3579587368.546	9122422800	06.06.2017_11:49:28
337	336	3	-0.625956838	0.0374969182	1.83881E-4	7.88574E-5	2.00094E-4	23.22	239.7	3579587375.681	9122426300	06.06.2017_11:49:35
338	337	3	-0.94027713	0.0374997537	1.94789E-4	7.50427E-5	2.08736E-4	21.072	239.7	3579587382.813	9122425900	06.06.2017_11:49:42
339	338	3	-0.198902334	0.0375102606	1.94431E-4	7.54599E-5	2.08617E-4	21.204	239.7	3579587389.951	9122414400	06.06.2017_11:49:49
340	339	3	-0.536033371	0.0374959158	2.00928E-4	9.02419E-5	2.2024E-4	24.186	239.7	3579587397.084	9122419800	06.06.2017_11:49:57
341	339	3	-0.870411332	0.037510527	2.04564E-4	8.75597E-5	2.22505E-4	23.166	239.7	3579587404.221	9122420600	06.06.2017_11:50:04
342	341	3	-1.17305419	0.0375025948	2.04922E-4	8.30893E-5	2.21134E-4	22.068	239.7	3579587411.357	9122417000	06.06.2017_11:50:11
343	342	3	-0.492979605	0.0374667504	2.02239E-4	8.04071E-5	2.17617E-4	21.684	239.7	3579587418.488	9122424400	06.06.2017_11:50:18
344	343	3	-0.828427696	0.0374727863	2.03372E-4	7.62348E-5	2.172E-4	20.556	239.7	3579587425.625	9122421900	06.06.2017_11:50:25
345	344	3	-1.13152655	0.037479033	2.08915E-4	8.48179E-5	2.25485E-4	22.104	239.7	3579587432.758	9122419300	06.06.2017_11:50:32
346	345	3	-0.410286503	0.03747741	1.91749E-4	8.4341E-5	2.09511E-4	23.742	239.7	3579587439.897	9122407100	06.06.2017_11:50:39
347	345	3	-0.731741478	0.0374596588	1.9455E-4	9.59639E-5	2.16962E-4	26.256	239.7	3579587447.031	9122422400	06.06.2017_11:50:47
348	347	3	-1.06802943	0.0374594976	1.98723E-4	8.60696E-5	2.16604E-4	23.43	239.7	3579587454.163	9122415100	06.06.2017_11:50:54
349	348	3	-0.367684805	0.0374454943	2.04862E-4	9.35202E-5	2.25247E-4	24.534	239.7	3579587461.3	9122419200	06.06.2017_11:51:01
350	349	3	-0.686563829	0.0374469335	2.09928E-4	9.41162E-5	2.30075E-4	24.15	239.7	3579587468.435	9122416100	06.06.2017_11:51:08
351	350	3	-1.00558437	0.037466899	2.1428E-4	9.10168E-5	2.32817E-4	23.022	239.7	3579587475.57	9122410000	06.06.2017_11:51:15
352	351	3	-0.340258648	0.0374569392	2.15591E-4	9.06591E-5	2.3389E-4	22.806	239.7	3579587482.703	9122412500	06.06.2017_11:51:22
353	351	3	-0.695800478	0.0374592467	2.0665E-4	8.93478E-5	2.25128E-4	23.388	239.7	3579587489.838	9122414100	06.06.2017_11:51:29
354	352	3	-1.04583341	0.0374458345	2.07902E-4	9.22685E-5	2.27452E-4	23.934	239.7	3579587496.976	9122415600	06.06.2017_11:51:36
355	353	3	-0.378440327	0.0374443455	2.0361E-4	8.88114E-5	2.22147E-4	23.568	239.7	3579587504.109	9122417700	06.06.2017_11:51:44
356	354	3	-0.737245711	0.0374580885	1.97531E-4	8.62484E-5	2.15591E-4	23.592	239.7	3579587511.244	9122406300	06.06.2017_11:51:51
357	355	3	-1.07076843	0.0374354164	2.05339E-4	9.13148E-5	2.2471E-4	23.976	239.7	3579587518.377	9122408800	06.06.2017_11:51:58
358	356	3	-0.424464887	0.037438612	2.01882E-4	9.04803E-5	2.21194E-4	24.144	239.7	3579587525.513	9122413200	06.06.2017_11:52:05
359	357	3	-0.748483785	0.0374318102	1.97769E-4	8.72021E-5	2.16187E-4	23.802	239.7	3579587532.648	9122405000	06.06.2017_11:52:12
360	358	3	-1.09057116	0.037439697	2.10763E-4	9.29837E-5	2.30373E-4	23.802	239.7	3579587539.783	9122402100	06.06.2017_11:52:19
361	359	3	-0.36855544	0.0374502406	2.04981E-4	9.06591E-5	2.24114E-4	23.856	239.7	3579587546.921	9122405500	06.06.2017_11:52:26
362	360	3	-0.705594991	0.0374226348	2.09094E-4	9.34009E-5	2.29002E-4	24.072	239.7	3579587554.06	9122415100	06.06.2017_11:52:34
363	361	3	-1.04191694	0.0374160267	1.97054E-4	9.30433E-5	2.17916E-4	25.284	239.7	3579587561.186	9122404000	06.06.2017_11:52:41
364	362	3	-0.320109316	0.0374219871	2.00213E-4	9.22089E-5	2.20479E-4	24.726	239.7	3579587568.322	9122397500	06.06.2017_11:52:48
365	363	3	-0.678595329	0.0373976249	2.02359E-4	8.70829E-5	2.203E-4	23.292	239.7	3579587575.457	9122410500	06.06.2017_11:52:55
366	364	3	-1.0101578	0.037375024	2.0367E-4	9.06591E-5	2.22982E-4	24	239.7	3579587582.593	9122412900	06.06.2017_11:53:02
367	365	3	-0.302519062	0.0373782918	2.15412E-4	1.03236E-4	2.38896E-4	25.614	239.7	3579587589.729	9122413300	06.06.2017_11:53:09
368	366	3	-0.628737379	0.0373876088	2.13266E-4	1.02103E-4	2.36453E-4	25.584	239.7	3579587596.864	9122408000	06.06.2017_11:53:16
369	367	3	-0.955506528	0.037371429	2.13684E-4	1.08123E-4	2.39433E-4	26.838	239.7	3579587603.997	9122409600	06.06.2017_11:53:23
370	368	3	-0.286191621	0.0373558028	2.16545E-4	1.0562E-4	2.40983E-4	25.998	239.7	3579587611.131	9122410500	06.06.2017_11:53:31
371	369	3	-0.617220134	0.0373595184	2.09928E-4	9.76925E-5	2.31565E-4	24.954	239.7	3579587618.267	9122414500	06.06.2017_11:53:38
372	370	3	-0.938466923	0.0373597766	2.06948E-4	9.61428E-5	2.28168E-4	24.918	239.7	3579587625.402	9122410300	06.06.2017_11:53:45
373	371	3	-0.220678776	0.0373391823	2.11419E-4	9.82885E-5	2.33115E-4	24.936	239.7	3579587632.535	9122409100	06.06.2017_11:53:52
374	372	3	-0.558564128	0.0373279013	2.11419E-4	9.74541E-5	2.32817E-4	24.744	239.7	3579587639.673	9122410400	06.06.2017_11:53:59
375	373	3	-0.885445154	0.037322859	2.22863E-4	1.02282E-4	2.45275E-4	24.648	239.7	3579587646.808	9122411900	06.06.2017_11:54:06
376	374	3	-0.19223716	0.0373449987	2.37585E-4	1.09852E-4	2.61726E-4	24.822	239.7	3579587653.943	9122406400	06.06.2017_11:54:13
377	375	3	-0.51929342	0.0373392228	2.36333E-4	1.07468E-4	2.5964E-4	24.462	239.7	3579587661.075	9122407900	06.06.2017_11:54:21
378	376	3	-0.865901987	0.0373446673	2.34486E-4	1.07825E-4	2.5803E-4	24.696	239.7	3579587668.212	9122408800	06.06.2017_11:54:28
379	377	3	-0.210346032	0.0373375671	2.39135E-4	1.09971E-4	2.63276E-4	24.702	239.7	3579587675.347	9122408500	06.06.2017_11:54:35
380	378	3	-0.553552772	0.037333092	2.19584E-4	1.00077E-4	2.4134E-4	24.51	239.7	3579587682.481	9122406900	06.06.2017_11:54:42
381	379	3	-0.867295447	0.0373039918	2.2024E-4	1.03593E-4	2.43367E-4	25.194	239.7	3579587689.617	9122411500	06.06.2017_11:54:49
382	380	3	-1.17591103	0.0372838238	2.17379E-4	1.06812E-4	2.42175E-4	26.178	239.7	3579587696.751	9122409500	06.06.2017_11:54:56
383	381	3	-0.480104043	0.0373044796	2.17081E-4	1.06574E-4	2.41817E-4	26.16	239.7	3579587703.896	9122410500	06.06.2017_11:55:03
384	382	3	-0.810868111	0.0373022501	2.25903E-4	1.1468E-4	2.53322E-4	26.916	239.7	3579587711.027	9122408000	06.06.2017_11:55:11
385	383	3	-1.15012032	0.0373051967	2.13207E-4	1.01269E-4	2.36035E-4	25.416	239.7	3579587718.155	9122406700	06.06.2017_11:55:18
386	384	3	-0.429546664	0.0372918087	2.19286E-4	1.05441E-4	2.43307E-4	25.68	239.7	3579587725.29	9122405000	06.06.2017_11:55:25
387	385	3	-0.747688241	0.0372697144	2.03849E-4	9.61428E-5	2.25366E-4	25.26	239.7	3579587732.424	9122409300	06.06.2017_11:55:32
388	386	3	-1.06931684	0.0372844623	2.13147E-4	1.07408E-4	2.38718E-4	26.742	239.7	3579587739.56	9122408600	06.06.2017_11:55:39
389	387	3	-0.369424939	0.0372784168	2.15651E-4	1.05024E-4	2.3985E-4	25.962	239.7	3579587746.698	9122406100	06.06.2017_11:55:46
390	388	3	-0.688385404	0.0372568954	2.15054E-4	1.10448E-4	2.41817E-4	27.192	239.7	3579587753.83	9122405200	06.06.2017_11:55:53
391	389	3	-1.00725474	0.0372759448	2.14697E-4	1.0711E-4	2.3991E-4	26.514	239.7	3579587760.964	9122401400	06.06.2017_11:56:00
392	390	3	-0.311528008	0.0372955188	2.19763E-4	1.0717E-4	2.445E-4	25.998	239.7	3579587768.099	9122396500	06.06.2017_11:56:08
393	391	3	-0.644637032	0.0372863082	2.09869E-4	1.09137E-4	2.36572E-4	27.474	239.7	3579587775.235	9122403100	06.06.2017_11:56:15
394	392	3	-0.980745637	0.0372888696	2.10167E-4	1.08719E-4	2.36631E-4	27.354	239.7	3579587782.369	9122401000	06.06.2017_11:56:22
395	393	3	-0.288824497	0.0373106459	2.22207E-4	1.01328E-4	2.44202E-4	24.522	239.7	3579587789.506	9122398000	06.06.2017_11:56:29
396	394	3	-0.623887096	0.0372909033	2.17975E-4	1.10388E-4	2.44321E-4	26.868	239.7	3579587796.64	9122396700	06.06.2017_11:56:36
397	395	3	-0.941204187	0.0372941443	2.22147E-4	1.12057E-4	2.48792E-4	26.766	239.7	3579587803.775	9122394300	06.06.2017_11:56:43
398	396	3	-0.235184195	0.0372584339	2.2179E-4	9.95402E-5	2.43128E-4	24.174	239.7	3579587810.909	9122404700	06.06.2017_11:56:50
399	397	3	-0.555204634	0.0372698991	2.23101E-4	1.09435E-4	2.48494E-4	26.13	239.7	3579587818.044	9122394900	06.06.2017_11:56:58
400	398	3	-0.880037663	0.0372551565	2.21075E-4	1.08481E-4	2.46288E-4	26.136	239.7	3579587825.181	9122398000	06.06.2017_11:57:05
x-Achse	Gaussmeter_425	z-Achse	Keithley_2000_(1)	Keithley_2000_(2)	SR830_(1)_X	SR830_(1)_Y	SR830_(1)_R	SR830_(1)_Phi	SR830_(1)_Ref._Freq.	Zeitstempel	EIP_548A	Zeit/Datum
150	151.2	4	-0.765694934	0.0374409494	9.43546E-5	8.76194E-6	9.47122E-5	5.328	239.7	3579587845.959	9122405100	06.06.2017_11:57:25
151	152	4	-1.08102428	0.0374292263	9.18512E-5	9.71562E-6	9.23877E-5	6.066	239.7	3579587853.088	9122396400	06.06.2017_11:57:33
152	153	4	-0.426337855	0.0374172542	9.50699E-5	1.04905E-5	9.56659E-5	6.318	239.7	3579587860.224	9122400200	06.06.2017_11:57:40
153	153.9	4	-0.740818879	0.0373880677	8.67252E-5	6.85456E-6	8.69636E-5	4.524	239.7	3579587867.357	9122407100	06.06.2017_11:57:47
154	154.9	4	-1.05292168	0.0373794129	8.33278E-5	1.66894E-6	8.33874E-5	1.17	239.7	3579587874.493	9122401700	06.06.2017_11:57:54
155	155.9	4	-0.329754104	0.0373705267	8.39238E-5	2.68222E-6	8.39238E-5	1.866	239.7	3579587881.631	9122402800	06.06.2017_11:58:01
156	156.8	4	-0.647995947	0.0373680256	8.77385E-5	-7.74864E-7	8.77385E-5	-0.48	239.7	3579587888.761	9122408000	06.06.2017_11:58:08
157	157.8	4	-0.955530619	0.0373374312	7.77249E-5	8.94075E-6	7.82614E-5	6.606	239.7	3579587895.897	9122414500	06.06.2017_11:58:15
158	158.7	4	-0.231780951	0.0373496437	8.98247E-5	-2.3842E-7	8.98247E-5	-0.126	239.7	3579587903.037	9122406700	06.06.2017_11:58:23
159	159.7	4	-0.589939846	0.037355864	8.89902E-5	5.90089E-6	8.9169E-5	3.816	239.7	3579587910.165	9122401400	06.06.2017_11:58:30
160	160.7	4	-0.901682399	0.0373549888	9.16128E-5	4.41077E-6	9.16724E-5	2.79	239.7	3579587917.302	9122400300	06.06.2017_11:58:37
161	161.7	4	-0.216290358	0.037373172	9.23281E-5	5.96049E-6	9.25069E-5	3.696	239.7	3579587924.439	9122402200	06.06.2017_11:58:44
162	162.6	4	-0.554640659	0.0373830882	9.46526E-5	4.47038E-6	9.47122E-5	2.724	239.7	3579587931.572	9122395200	06.06.2017_11:58:51
163	163.5	4	-0.874966384	0.0373819679	9.07783E-5	7.51021E-6	9.10764E-5	4.764	239.7	3579587938.706	9122392800	06.06.2017_11:58:58
164	164.5	4	-0.184835192	0.0373771583	8.90498E-5	8.04669E-6	8.94074E-5	5.196	239.7	3579587945.842	9122397300	06.06.2017_11:59:05
165	165.5	4	-0.524748149	0.0373621807	7.52215E-5	3.03985E-6	7.52811E-5	2.334	239.7	3579587952.977	9122397900	06.06.2017_11:59:12
166	166.6	4	-0.877098767	0.0373815659	8.30297E-5	6.0201E-6	8.32682E-5	4.152	239.7	3579587960.112	9122396500	06.06.2017_11:59:20
167	167.5	4	-0.186695553	0.0373763504	8.30893E-5	6.79496E-6	8.33278E-5	4.698	239.7	3579587967.25	9122388600	06.06.2017_11:59:27
168	168.5	4	-0.525249486	0.0373794794	7.58772E-5	5.42405E-6	7.61156E-5	4.092	239.7	3579587974.38	9122394500	06.06.2017_11:59:34
169	169.3	4	-0.878520324	0.0373711478	8.8573E-5	-2.02657E-6	8.86326E-5	-1.29	239.7	3579587981.518	9122394900	06.06.2017_11:59:41
170	170.4	4	-0.187952867	0.0373819909	9.48911E-5	3.27827E-6	9.49507E-5	2.01	239.7	3579587988.652	9122388000	06.06.2017_11:59:48
171	171.4	4	-0.522903417	0.0373819362	8.6606E-5	1.43052E-6	8.66656E-5	0.948	239.7	3579587995.787	9122384000	06.06.2017_11:59:55
172	172.4	4	-0.874782462	0.0373986411	8.57715E-5	-1.90736E-6	8.57715E-5	-1.266	239.7	3579588002.923	9122381600	06.06.2017_12:00:02
173	173.4	4	-0.176688238	0.0374059213	8.75597E-5	9.41759E-6	8.80365E-5	6.168	239.7	3579588010.055	9122380900	06.06.2017_12:00:10
174	174.3	4	-0.521749862	0.0374056455	7.99303E-5	1.60933E-6	7.99899E-5	1.17	239.7	3579588017.193	9122381600	06.06.2017_12:00:17
175	175.2	4	-0.833554702	0.0374000129	8.79173E-5	5.78168E-6	8.80961E-5	3.774	239.7	3579588024.326	9122383800	06.06.2017_12:00:24
176	176.3	4	-1.17336704	0.0373917819	8.27913E-5	1.78815E-6	8.28509E-5	1.266	239.7	3579588031.461	9122384600	06.06.2017_12:00:31
177	177.3	4	-0.517320003	0.0374001561	7.98111E-5	1.31131E-6	7.98111E-5	0.984	239.7	3579588038.595	9122379000	06.06.2017_12:00:38
178	178.3	4	-0.864017328	0.0373795794	7.6652E-5	8.64273E-6	7.71885E-5	6.444	239.7	3579588045.737	9122384300	06.06.2017_12:00:45
179	179.2	4	-0.215261182	0.0373937702	8.72021E-5	0	8.72021E-5	0.024	239.7	3579588052.865	9122379600	06.06.2017_12:00:52
180	180.1	4	-0.548901567	0.0373863443	9.07187E-5	-5.36445E-7	9.07187E-5	-0.318	239.7	3579588060	9122376800	06.06.2017_12:01:00
181	181.1	4	-0.895155964	0.0373763805	9.01227E-5	-4.11275E-6	9.01823E-5	-2.586	239.7	3579588067.135	9122379200	06.06.2017_12:01:07
182	182.2	4	-0.209879479	0.0373664767	8.88114E-5	4.88761E-6	8.89306E-5	3.18	239.7	3579588074.269	9122385900	06.06.2017_12:01:14
183	183.1	4	-0.545009683	0.037374638	9.40566E-5	8.52352E-6	9.44738E-5	5.202	239.7	3579588081.404	9122378400	06.06.2017_12:01:21
184	184	4	-0.86122002	0.0373749989	9.54275E-5	7.09298E-6	9.56659E-5	4.278	239.7	3579588088.539	9122377600	06.06.2017_12:01:28
185	185	4	-0.168151564	0.0373647234	8.95266E-5	1.07885E-5	9.01823E-5	6.894	239.7	3579588095.675	9122374300	06.06.2017_12:01:35
186	186.1	4	-0.508442649	0.0373625171	8.23145E-5	1.12653E-5	8.30893E-5	7.818	239.7	3579588102.811	9122377900	06.06.2017_12:01:42
187	187	4	-0.861689182	0.0374019483	8.33278E-5	5.72208E-6	8.35066E-5	3.936	239.7	3579588109.943	9122369600	06.06.2017_12:01:49
188	188.1	4	-0.196056897	0.0373948832	7.18241E-5	6.55655E-7	7.18241E-5	0.528	239.7	3579588117.08	9122375400	06.06.2017_12:01:57
189	189.1	4	-0.496043039	0.0374144184	7.8619E-5	3.51669E-6	7.86786E-5	2.574	239.7	3579588124.215	9122372600	06.06.2017_12:02:04
190	190	4	-0.846259427	0.0374140692	8.54139E-5	7.98708E-6	8.57715E-5	5.37	239.7	3579588131.349	9122371000	06.06.2017_12:02:11
191	190.9	4	-1.15639191	0.0374392382	8.86922E-5	5.06642E-6	8.88114E-5	3.294	239.7	3579588138.483	9122361400	06.06.2017_12:02:18
192	192	4	-0.459076111	0.037451834	8.26721E-5	6.55654E-6	8.29105E-5	4.542	239.7	3579588145.62	9122355200	06.06.2017_12:02:25
193	193	4	-0.81684966	0.0374468588	9.1136E-5	1.35899E-5	9.21492E-5	8.484	239.7	3579588152.753	9122362600	06.06.2017_12:02:32
194	193.9	4	-1.15273267	0.0374242127	8.20761E-5	1.35303E-5	8.32085E-5	9.354	239.7	3579588159.89	9122365900	06.06.2017_12:02:39
195	195	4	-0.443347832	0.0374162491	8.89902E-5	9.95403E-6	8.95266E-5	6.414	239.7	3579588167.024	9122367200	06.06.2017_12:02:47
196	195.9	4	-0.776820918	0.0374257261	9.79905E-5	1.07289E-5	9.85865E-5	6.27	239.7	3579588174.158	9122367500	06.06.2017_12:02:54
197	196.9	4	-1.09314881	0.0374153575	9.41758E-5	1.01925E-5	9.47719E-5	6.198	239.7	3579588181.294	9122364600	06.06.2017_12:03:01
198	197.9	4	-0.398246141	0.037394101	8.76193E-5	8.04669E-6	8.79769E-5	5.28	239.7	3579588188.429	9122369200	06.06.2017_12:03:08
199	198.9	4	-0.729659991	0.0373957648	8.3447E-5	6.85456E-6	8.3745E-5	4.698	239.7	3579588195.565	9122363000	06.06.2017_12:03:15
200	199.8	4	-1.04342938	0.0373797131	8.39238E-5	8.64273E-6	8.4341E-5	5.898	239.7	3579588202.699	9122369300	06.06.2017_12:03:22
201	200.8	4	-0.324650018	0.037387451	8.90498E-5	9.59641E-6	8.95862E-5	6.15	239.7	3579588209.834	9122369200	06.06.2017_12:03:29
202	201.8	4	-0.674944921	0.0373952015	7.99899E-5	5.18563E-6	8.01091E-5	3.72	239.7	3579588216.967	9122367700	06.06.2017_12:03:36
203	202.7	4	-0.98735501	0.0373778584	8.29701E-5	8.82155E-6	8.3447E-5	6.072	239.7	3579588224.104	9122367200	06.06.2017_12:03:44
204	203.8	4	-0.267919358	0.0373567539	8.47583E-5	1.01328E-5	8.53543E-5	6.834	239.7	3579588231.243	9122368600	06.06.2017_12:03:51
205	204.7	4	-0.605085235	0.0373629834	8.94074E-5	1.508E-5	9.07187E-5	9.582	239.7	3579588238.372	9122360600	06.06.2017_12:03:58
206	205.8	4	-0.908334034	0.0373534871	8.8573E-5	1.2219E-5	8.94074E-5	7.86	239.7	3579588245.509	9122363900	06.06.2017_12:04:05
207	206.8	4	-0.221132869	0.0373323116	9.74541E-5	1.84776E-5	9.91826E-5	10.764	239.7	3579588252.643	9122370100	06.06.2017_12:04:12
208	207.7	4	-0.551084271	0.0373247662	9.70368E-5	1.95504E-5	9.90038E-5	11.4	239.7	3579588259.783	9122366200	06.06.2017_12:04:19
209	208.7	4	-0.902062964	0.0373195288	1.02103E-4	1.53781E-5	1.03295E-4	8.592	239.7	3579588266.915	9122373100	06.06.2017_12:04:26
210	209.7	4	-0.223795629	0.0373084081	9.62024E-5	1.73451E-5	9.77521E-5	10.248	239.7	3579588274.049	9122368000	06.06.2017_12:04:34
211	210.8	4	-0.579595075	0.0373016782	1.09256E-4	1.8716E-5	1.10806E-4	9.744	239.7	3579588281.182	9122372200	06.06.2017_12:04:41
212	211.7	4	-0.90443383	0.0373113832	1.07646E-4	1.27555E-5	1.08421E-4	6.762	239.7	3579588288.317	9122362200	06.06.2017_12:04:48
213	212.7	4	-0.20506264	0.0372961343	1.07706E-4	2.03849E-5	1.09613E-4	10.74	239.7	3579588295.455	9122365700	06.06.2017_12:04:55
214	213.7	4	-0.551978376	0.0372949147	1.04785E-4	2.51533E-5	1.07825E-4	13.518	239.7	3579588302.591	9122367400	06.06.2017_12:05:02
215	214.7	4	-0.877000576	0.0372986205	1.18554E-4	2.45572E-5	1.21057E-4	11.724	239.7	3579588309.721	9122364200	06.06.2017_12:05:09
216	215.6	4	-1.17494548	0.0373069757	1.07348E-4	2.67626E-5	1.10627E-4	14.016	239.7	3579588316.856	9122368100	06.06.2017_12:05:16
217	216.6	4	-0.469489029	0.0373242267	1.14859E-4	2.62858E-5	1.17839E-4	12.906	239.7	3579588323.992	9122368200	06.06.2017_12:05:23
218	217.7	4	-0.786784076	0.0373101058	1.21236E-4	2.46168E-5	1.2374E-4	11.478	239.7	3579588331.129	9122363400	06.06.2017_12:05:31
219	218.6	4	-1.13189383	0.0373275549	1.17839E-4	2.14578E-5	1.19806E-4	10.338	239.7	3579588338.261	9122358800	06.06.2017_12:05:38
220	219.6	4	-0.462323399	0.0373459861	1.15157E-4	2.75971E-5	1.18375E-4	13.494	239.7	3579588345.399	9122358100	06.06.2017_12:05:45
221	220.7	4	-0.790223643	0.0373521458	1.25349E-4	2.85507E-5	1.28568E-4	12.852	239.7	3579588352.534	9122349500	06.06.2017_12:05:52
222	221.6	4	-1.10106546	0.0373534008	1.19865E-4	3.14119E-5	1.23919E-4	14.688	239.7	3579588359.67	9122350100	06.06.2017_12:05:59
223	222.5	4	-0.383848017	0.0373434223	1.15991E-4	3.33788E-5	1.207E-4	16.074	239.7	3579588366.801	9122352700	06.06.2017_12:06:06
224	223.6	4	-0.720307439	0.0373228268	1.23263E-4	2.31863E-5	1.25409E-4	10.656	239.7	3579588373.937	9122355100	06.06.2017_12:06:13
225	224.6	4	-1.0477036	0.0373647124	1.06454E-4	2.0981E-5	1.08541E-4	11.154	239.7	3579588381.073	9122354600	06.06.2017_12:06:21
226	225.6	4	-0.345482138	0.0373551156	1.08243E-4	2.09213E-5	1.10209E-4	10.944	239.7	3579588388.205	9122343400	06.06.2017_12:06:28
227	226.5	4	-0.666899032	0.037344387	9.94806E-5	2.45572E-5	1.0252E-4	13.866	239.7	3579588395.34	9122352500	06.06.2017_12:06:35
228	227.6	4	-1.01480312	0.0373297166	1.02222E-4	2.31267E-5	1.04845E-4	12.762	239.7	3579588402.475	9122352100	06.06.2017_12:06:42
229	228.5	4	-0.354044131	0.0373165619	1.0866E-4	2.24115E-5	1.10984E-4	11.676	239.7	3579588409.61	9122351900	06.06.2017_12:06:49
230	229.6	4	-0.710474028	0.037294395	1.12415E-4	2.50937E-5	1.15157E-4	12.582	239.7	3579588416.746	9122349300	06.06.2017_12:06:56
231	230.6	4	-1.04079149	0.037291423	1.22071E-4	3.01601E-5	1.25707E-4	13.878	239.7	3579588423.881	9122352900	06.06.2017_12:07:03
232	231.5	4	-0.335658967	0.0372858539	1.14084E-4	3.12331E-5	1.18316E-4	15.318	239.7	3579588431.016	9122353400	06.06.2017_12:07:11
233	232.5	4	-0.67172657	0.0372781931	1.20223E-4	2.45572E-5	1.22667E-4	11.562	239.7	3579588438.15	9122359100	06.06.2017_12:07:18
234	233.5	4	-1.01507599	0.0372668214	1.30118E-4	2.85507E-5	1.33217E-4	12.39	239.7	3579588445.287	9122356700	06.06.2017_12:07:25
235	234.5	4	-0.324354895	0.0372595213	1.29343E-4	2.64646E-5	1.32025E-4	11.58	239.7	3579588452.421	9122355100	06.06.2017_12:07:32
236	235.5	4	-0.65410064	0.0372674057	1.27614E-4	3.22463E-5	1.31668E-4	14.196	239.7	3579588459.556	9122356800	06.06.2017_12:07:39
237	236.6	4	-0.983316312	0.0372604961	1.36078E-4	3.02793E-5	1.39416E-4	12.564	239.7	3579588466.69	9122355700	06.06.2017_12:07:46
238	237.5	4	-0.289803753	0.0372891741	1.32085E-4	3.52862E-5	1.36674E-4	14.976	239.7	3579588473.826	9122348900	06.06.2017_12:07:53
239	238.5	4	-0.653234229	0.0372770998	1.36913E-4	4.20811E-5	1.43231E-4	17.1	239.7	3579588480.96	9122347800	06.06.2017_12:08:00
240	239.5	4	-0.996570576	0.0372564315	1.36138E-4	4.97701E-5	1.44959E-4	20.088	239.7	3579588488.097	9122355600	06.06.2017_12:08:08
241	240.4	4	-0.34228995	0.0372769683	1.28151E-4	4.47633E-5	1.3578E-4	19.248	239.7	3579588495.23	9122348600	06.06.2017_12:08:15
242	241.5	4	-0.66237778	0.0372739857	1.32383E-4	3.5763E-5	1.37151E-4	15.114	239.7	3579588502.366	9122347500	06.06.2017_12:08:22
243	242.4	4	-1.0149275	0.0372682512	1.4788E-4	2.94448E-5	1.50741E-4	11.28	239.7	3579588509.5	9122351400	06.06.2017_12:08:29
244	243.4	4	-0.358906848	0.0372674006	1.68086E-4	2.79547E-5	1.70411E-4	9.456	239.7	3579588516.633	9122344600	06.06.2017_12:08:36
245	244.5	4	-0.722347848	0.0372603655	1.84239E-4	2.9266E-5	1.86563E-4	9.036	239.7	3579588523.771	9122352400	06.06.2017_12:08:43
246	245.5	4	-1.04868876	0.0372678264	1.6892E-4	1.84776E-5	1.69874E-4	6.258	239.7	3579588530.904	9122350600	06.06.2017_12:08:50
247	246.5	4	-0.339154659	0.0372680631	1.5688E-4	1.91332E-5	1.58072E-4	6.966	239.7	3579588538.039	9122341400	06.06.2017_12:08:58
248	247.5	4	-0.695724877	0.0372499177	1.19925E-4	4.07102E-5	1.26601E-4	18.756	239.7	3579588545.174	9122349600	06.06.2017_12:09:05
249	248.4	4	-1.04655556	0.037254755	1.49311E-4	2.22923E-5	1.50979E-4	8.508	239.7	3579588552.311	9122347100	06.06.2017_12:09:12
250	249.4	4	-0.391698098	0.0372326541	1.27555E-4	3.55842E-5	1.32442E-4	15.588	239.7	3579588559.445	9122347500	06.06.2017_12:09:19
251	250.5	4	-0.72556546	0.0372342188	1.29045E-4	4.0591E-5	1.35303E-4	17.46	239.7	3579588566.578	9122351000	06.06.2017_12:09:26
252	251.4	4	-1.0776867	0.0372391101	1.22846E-4	3.65379E-5	1.28211E-4	16.572	239.7	3579588573.715	9122348700	06.06.2017_12:09:33
253	252.5	4	-0.42621369	0.0372347287	1.11223E-4	3.73723E-5	1.17362E-4	18.576	239.7	3579588580.849	9122341700	06.06.2017_12:09:40
254	253.5	4	-0.777555928	0.0372196549	1.16945E-4	3.81472E-5	1.23025E-4	18.084	239.7	3579588587.982	9122344600	06.06.2017_12:09:47
255	254.4	4	-1.12153704	0.03722344	1.32144E-4	3.90413E-5	1.37807E-4	16.464	239.7	3579588595.118	9122345900	06.06.2017_12:09:55
256	255.4	4	-0.431757549	0.0372095257	1.41622E-4	4.10678E-5	1.47463E-4	16.176	239.7	3579588602.252	9122347200	06.06.2017_12:10:02
257	256.4	4	-0.746478476	0.0372182103	1.48357E-4	4.46441E-5	1.54913E-4	16.764	239.7	3579588609.395	9122345900	06.06.2017_12:10:09
258	257.3	4	-1.05960722	0.0372255864	1.50979E-4	4.17235E-5	1.56642E-4	15.444	239.7	3579588616.526	9122348800	06.06.2017_12:10:16
259	258.3	4	-0.330350489	0.0372131985	1.64271E-4	5.10218E-5	1.7208E-4	17.262	239.7	3579588623.659	9122336700	06.06.2017_12:10:23
260	259.4	4	-0.680080324	0.0372325662	1.56523E-4	4.39289E-5	1.62543E-4	15.672	239.7	3579588630.793	9122342500	06.06.2017_12:10:30
261	260.4	4	-0.991257139	0.0372219422	1.75239E-4	6.21681E-5	1.85967E-4	19.536	239.7	3579588637.926	9122338900	06.06.2017_12:10:37
262	261.4	4	-0.287709751	0.0372092399	1.65165E-4	5.09026E-5	1.72854E-4	17.13	239.7	3579588645.064	9122342700	06.06.2017_12:10:45
263	262.4	4	-0.648057574	0.0371803415	1.5992E-4	4.69687E-5	1.66715E-4	16.374	239.7	3579588652.198	9122351900	06.06.2017_12:10:52
264	263.3	4	-0.994520494	0.037183585	1.3435E-4	4.23195E-5	1.40906E-4	17.496	239.7	3579588659.334	9122344000	06.06.2017_12:10:59
265	264.3	4	-0.343667872	0.0371901896	1.09315E-4	2.65838E-5	1.12534E-4	13.668	239.7	3579588666.466	9122344800	06.06.2017_12:11:06
266	265.5	4	-0.699478603	0.0371920699	9.39374E-5	1.97889E-5	9.60235E-5	11.916	239.7	3579588673.602	9122341800	06.06.2017_12:11:13
267	266.4	4	-1.05141647	0.0371893274	9.57851E-5	2.59877E-5	9.92422E-5	15.18	239.7	3579588680.739	9122339400	06.06.2017_12:11:20
268	267.3	4	-0.346590464	0.0371538192	8.58908E-5	1.43648E-5	8.70829E-5	9.492	239.7	3579588687.871	9122352600	06.06.2017_12:11:27
269	268.3	4	-0.674975047	0.0371543584	8.30297E-5	2.37824E-5	8.64272E-5	16.008	239.7	3579588695.006	9122349500	06.06.2017_12:11:35
270	269.3	4	-0.988471402	0.037154729	1.02222E-4	2.02061E-5	1.04249E-4	11.208	239.7	3579588702.144	9122343200	06.06.2017_12:11:42
271	270.3	4	-0.272457612	0.0371386463	1.22011E-4	3.52266E-5	1.27018E-4	16.116	239.7	3579588709.275	9122343300	06.06.2017_12:11:49
272	271.3	4	-0.626502834	0.0371244268	1.39476E-4	4.51209E-5	1.46628E-4	17.922	239.7	3579588716.411	9122347600	06.06.2017_12:11:56
273	272.3	4	-0.939928517	0.037088479	1.36078E-4	4.40481E-5	1.43052E-4	17.94	239.7	3579588723.547	9122356800	06.06.2017_12:12:03
274	273.3	4	-0.211228795	0.0370662558	1.46032E-4	3.91605E-5	1.51218E-4	15.006	239.7	3579588730.683	9122353100	06.06.2017_12:12:10
275	274.3	4	-0.568885747	0.0370829514	1.34767E-4	4.90549E-5	1.43469E-4	19.998	239.7	3579588737.815	9122355200	06.06.2017_12:12:17
276	275.2	4	-0.911491596	0.0370752338	1.37866E-4	3.62995E-5	1.42575E-4	14.76	239.7	3579588744.952	9122352800	06.06.2017_12:12:24
277	276.2	4	-0.254759637	0.0370874471	1.36972E-4	3.80876E-5	1.42158E-4	15.552	239.7	3579588752.086	9122349600	06.06.2017_12:12:32
278	277.3	4	-0.571099126	0.037080915	1.47582E-4	4.57766E-5	1.54556E-4	17.244	239.7	3579588759.223	9122348500	06.06.2017_12:12:39
279	278.2	4	-0.88908207	0.0370804221	1.53483E-4	3.90413E-5	1.5837E-4	14.274	239.7	3579588766.355	9122344200	06.06.2017_12:12:46
280	279.2	4	-0.216680167	0.0370664251	1.52112E-4	4.67303E-5	1.59086E-4	17.076	239.7	3579588773.492	9122346900	06.06.2017_12:12:53
281	280.3	4	-0.55202415	0.0370531936	1.54496E-4	5.50153E-5	1.64033E-4	19.614	239.7	3579588780.627	9122348800	06.06.2017_12:13:00
282	281.2	4	-0.906258613	0.0370575649	1.68265E-4	5.94261E-5	1.78517E-4	19.446	239.7	3579588787.76	9122352100	06.06.2017_12:13:07
283	282.2	4	-0.239940272	0.037046296	1.63079E-4	4.61342E-5	1.69457E-4	15.804	239.7	3579588794.896	9122352700	06.06.2017_12:13:14
284	283.3	4	-0.588539139	0.0370330991	1.56105E-4	4.72071E-5	1.63139E-4	16.842	239.7	3579588802.03	9122359200	06.06.2017_12:13:22
285	284.2	4	-0.933883667	0.0370575663	1.44185E-4	4.73859E-5	1.51814E-4	18.192	239.7	3579588809.167	9122353600	06.06.2017_12:13:29
286	285.2	4	-0.193617728	0.03706325	1.66477E-4	6.25257E-5	1.77802E-4	20.598	239.7	3579588816.305	9122346100	06.06.2017_12:13:36
287	286.2	4	-0.555341644	0.0370675386	1.82928E-4	6.91419E-5	1.95564E-4	20.706	239.7	3579588823.435	9122340900	06.06.2017_12:13:43
288	287.1	4	-0.901170683	0.0370400971	1.89782E-4	7.30162E-5	2.03312E-4	21.048	239.7	3579588830.57	9122349100	06.06.2017_12:13:50
289	288.2	4	-0.223164087	0.0370148181	1.93597E-4	6.5506E-5	2.04445E-4	18.702	239.7	3579588837.706	9122351500	06.06.2017_12:13:57
290	289.2	4	-0.577131853	0.0370090593	2.02418E-4	5.10218E-5	2.08736E-4	14.148	239.7	3579588844.841	9122353600	06.06.2017_12:14:04
291	290.1	4	-0.915170108	0.0370257106	1.53185E-4	4.21407E-5	1.58907E-4	15.384	239.7	3579588851.976	9122347400	06.06.2017_12:14:11
292	291.1	4	-0.222539674	0.0370218559	1.4329E-4	4.68495E-5	1.50741E-4	18.12	239.7	3579588859.108	9122347400	06.06.2017_12:14:19
293	292.2	4	-0.561977535	0.0370069823	1.46628E-4	4.19619E-5	1.52529E-4	15.978	239.7	3579588866.243	9122349200	06.06.2017_12:14:26
294	293.1	4	-0.886470655	0.0369820514	1.58072E-4	4.86376E-5	1.65404E-4	17.106	239.7	3579588873.381	9122357700	06.06.2017_12:14:33
295	294.1	4	-0.217916045	0.0369756021	1.55152E-4	5.53133E-5	1.64748E-4	19.632	239.7	3579588880.516	9122348700	06.06.2017_12:14:40
296	295.2	4	-0.556476409	0.036973852	1.65881E-4	6.04989E-5	1.76609E-4	20.04	239.7	3579588887.649	9122348700	06.06.2017_12:14:47
297	296.1	4	-0.871137384	0.0369904183	1.75239E-4	6.65789E-5	1.87458E-4	20.808	239.7	3579588894.785	9122347100	06.06.2017_12:14:54
298	297.2	4	-0.164237332	0.0369618249	1.96637E-4	6.02605E-5	2.05697E-4	17.046	239.7	3579588901.921	9122356200	06.06.2017_12:15:01
299	298.1	4	-0.475315658	0.0369655203	2.1124E-4	7.38506E-5	2.23816E-4	19.278	239.7	3579588909.053	9122350600	06.06.2017_12:15:09
300	299.1	4	-0.805505441	0.0369539865	2.22505E-4	8.54735E-5	2.3836E-4	21.024	239.7	3579588916.188	9122352900	06.06.2017_12:15:16
301	300	4	-1.15653979	0.0369667895	2.23816E-4	8.53543E-5	2.39492E-4	20.874	239.7	3579588923.324	9122342700	06.06.2017_12:15:23
302	301	4	-0.468581025	0.0369634722	2.21313E-4	7.76653E-5	2.34545E-4	19.338	239.7	3579588930.459	9122350000	06.06.2017_12:15:30
303	302	4	-0.814786906	0.0369628991	2.1267E-4	7.65924E-5	2.26081E-4	19.8	239.7	3579588937.594	9122354900	06.06.2017_12:15:37
304	303	4	-1.12832311	0.0369662561	2.04683E-4	7.6354E-5	2.18512E-4	20.466	239.7	3579588944.73	9122344200	06.06.2017_12:15:44
305	304	4	-0.481691964	0.0369933222	1.90915E-4	6.74133E-5	2.02478E-4	19.452	239.7	3579588951.866	9122343200	06.06.2017_12:15:51
306	305	4	-0.83806518	0.0369975364	1.94252E-4	7.46255E-5	2.08081E-4	21.018	239.7	3579588958.999	9122339000	06.06.2017_12:15:58
307	306	4	-1.17474713	0.0370075508	1.95683E-4	6.66385E-5	2.0671E-4	18.81	239.7	3579588966.131	9122338900	06.06.2017_12:16:06
308	307	4	-0.500784193	0.0370216594	1.86146E-4	7.21221E-5	1.99676E-4	21.186	239.7	3579588973.268	9122338800	06.06.2017_12:16:13
309	308	4	-0.844856329	0.0370298825	1.90319E-4	6.69365E-5	2.01703E-4	19.386	239.7	3579588980.402	9122334800	06.06.2017_12:16:20
310	309	4	-0.193248087	0.0370219803	1.76192E-4	6.03201E-5	1.86206E-4	18.9	239.7	3579588987.537	9122331800	06.06.2017_12:16:27
311	310	4	-0.51567524	0.0370014456	2.05041E-4	7.24797E-5	2.17439E-4	19.47	239.7	3579588994.675	9122339500	06.06.2017_12:16:34
312	311	4	-0.855249397	0.0369956218	2.26499E-4	8.57715E-5	2.42234E-4	20.748	239.7	3579589001.807	9122343600	06.06.2017_12:16:41
313	312	4	-0.210866432	0.0370081553	2.35022E-4	9.24473E-5	2.52547E-4	21.474	239.7	3579589008.943	9122334300	06.06.2017_12:16:48
314	313	4	-0.518930955	0.037004827	2.35201E-4	8.80961E-5	2.51176E-4	20.538	239.7	3579589016.076	9122338600	06.06.2017_12:16:56
315	314	4	-0.835946561	0.0369942424	2.35499E-4	1.00613E-4	2.56123E-4	23.13	239.7	3579589023.213	9122336800	06.06.2017_12:17:03
316	315	4	-1.17440781	0.0369910962	2.75495E-4	1.08064E-4	2.95939E-4	21.42	239.7	3579589030.348	9122333100	06.06.2017_12:17:10
317	316	4	-0.501626632	0.0369796648	2.88965E-4	1.14978E-4	3.11019E-4	21.702	239.7	3579589037.481	9122337300	06.06.2017_12:17:17
318	317	4	-0.844551594	0.0369726353	3.60193E-4	1.49549E-4	3.89995E-4	22.554	239.7	3579589044.618	9122334600	06.06.2017_12:17:24
319	318	4	-1.16015617	0.0369613438	4.53116E-4	2.06591E-4	4.98001E-4	24.51	239.7	3579589051.753	9122340600	06.06.2017_12:17:31
320	319	4	-0.484372399	0.0369691404	4.97226E-4	2.04445E-4	5.37638E-4	22.35	239.7	3579589058.888	9122331900	06.06.2017_12:17:38
321	320	4	-0.83946152	0.0369697183	5.00683E-4	2.18988E-4	5.46459E-4	23.628	239.7	3579589066.021	9122330600	06.06.2017_12:17:46
322	321	4	-1.17232904	0.0369816029	4.63488E-4	1.9914E-4	5.04497E-4	23.256	239.7	3579589073.156	9122333900	06.06.2017_12:17:53
323	322	4	-0.499595696	0.0369716427	4.02989E-4	1.7649E-4	4.40003E-4	23.652	239.7	3579589080.292	9122334500	06.06.2017_12:18:00
324	323	4	-0.857465366	0.0369818319	3.34563E-4	1.38522E-4	3.621E-4	22.494	239.7	3579589087.426	9122330100	06.06.2017_12:18:07
325	324	4	-1.17291511	0.0369761128	2.94151E-4	1.17541E-4	3.16801E-4	21.78	239.7	3579589094.562	9122337500	06.06.2017_12:18:14
326	325	4	-0.502378656	0.0369722229	2.65183E-4	1.1164E-4	2.87713E-4	22.842	239.7	3579589101.698	9122337100	06.06.2017_12:18:21
327	326	4	-0.825586048	0.0369651869	2.56004E-4	1.06395E-4	2.77223E-4	22.572	239.7	3579589108.832	9122336700	06.06.2017_12:18:28
328	327	4	-1.15657704	0.0369518182	2.32638E-4	9.25069E-5	2.50401E-4	21.69	239.7	3579589115.966	9122331200	06.06.2017_12:18:35
329	328	4	-0.434927637	0.0369638243	2.20598E-4	9.19108E-5	2.39016E-4	22.62	239.7	3579589123.101	9122332600	06.06.2017_12:18:43
330	329	4	-0.795562291	0.0369625115	2.17856E-4	8.61888E-5	2.34307E-4	21.594	239.7	3579589130.238	9122325400	06.06.2017_12:18:50
331	330	4	-1.12034972	0.0369626499	2.12372E-4	8.26721E-5	2.27869E-4	21.282	239.7	3579589137.371	9122329700	06.06.2017_12:18:57
332	331	4	-0.46463745	0.0369501803	1.95564E-4	8.20165E-5	2.12074E-4	22.758	239.7	3579589144.507	9122331600	06.06.2017_12:19:04
333	332	4	-0.786780419	0.0369371328	1.91034E-4	8.80365E-5	2.10405E-4	24.75	239.7	3579589151.641	9122334800	06.06.2017_12:19:11
334	333	4	-1.11799549	0.036931322	1.86683E-4	8.02879E-5	2.03253E-4	23.268	239.7	3579589158.775	9122338400	06.06.2017_12:19:18
335	334	4	-0.468992784	0.0369181177	2.00809E-4	8.18376E-5	2.16843E-4	22.188	239.7	3579589165.911	9122340000	06.06.2017_12:19:25
336	335	4	-0.804126186	0.0369533209	1.90736E-4	8.20165E-5	2.07604E-4	23.268	239.7	3579589173.046	9122323200	06.06.2017_12:19:33
337	336	4	-1.15738737	0.0369351612	1.93835E-4	9.09572E-5	2.14101E-4	25.146	239.7	3579589180.181	9122328000	06.06.2017_12:19:40
338	337	4	-0.452153931	0.0369273247	1.79709E-4	8.04071E-5	1.96935E-4	24.114	239.7	3579589187.316	9122336300	06.06.2017_12:19:47
339	338	4	-0.810429862	0.0369178604	1.7959E-4	7.73077E-5	1.95564E-4	23.304	239.7	3579589194.45	9122335200	06.06.2017_12:19:54
340	339	4	-1.14249546	0.0369077503	1.96756E-4	7.06916E-5	2.09094E-4	19.77	239.7	3579589201.586	9122335300	06.06.2017_12:20:01
341	340	4	-0.47384766	0.0369205617	2.00511E-4	7.46851E-5	2.13982E-4	20.436	239.7	3579589208.72	9122336000	06.06.2017_12:20:08
342	341	4	-0.796581922	0.0369127312	2.05041E-4	8.45199E-5	2.2173E-4	22.404	239.7	3579589215.854	9122330000	06.06.2017_12:20:15
343	342	4	-1.12536669	0.0368956591	2.05995E-4	8.51159E-5	2.22922E-4	22.458	239.7	3579589222.99	9122331300	06.06.2017_12:20:22
344	343	4	-0.440391246	0.0369011417	2.03432E-4	8.19569E-5	2.19346E-4	21.948	239.7	3579589230.125	9122334800	06.06.2017_12:20:30
345	344	4	-0.802298971	0.0368749507	1.98723E-4	9.13148E-5	2.1869E-4	24.678	239.7	3579589237.26	9122337200	06.06.2017_12:20:37
346	345	4	-1.14876289	0.0368912915	1.89544E-4	8.24933E-5	2.0671E-4	23.526	239.7	3579589244.395	9122333200	06.06.2017_12:20:44
347	345	4	-0.503587334	0.0368909266	1.9908E-4	8.66656E-5	2.17141E-4	23.538	239.7	3579589251.531	9122331900	06.06.2017_12:20:51
348	347	4	-0.832618553	0.0368843855	1.96219E-4	8.3745E-5	2.13326E-4	23.124	239.7	3579589258.664	9122331900	06.06.2017_12:20:58
349	348	4	-1.17188066	0.0368899729	1.97769E-4	9.59043E-5	2.19763E-4	25.872	239.7	3579589265.798	9122331900	06.06.2017_12:21:05
350	349	4	-0.489732225	0.0368959933	2.13505E-4	8.8871E-5	2.31267E-4	22.602	239.7	3579589272.935	9122328400	06.06.2017_12:21:12
351	350	4	-0.836453516	0.0368687732	2.19048E-4	9.40566E-5	2.3836E-4	23.238	239.7	3579589280.07	9122338500	06.06.2017_12:21:20
352	351	4	-1.17454502	0.0368784528	2.16723E-4	8.64868E-5	2.33353E-4	21.762	239.7	3579589287.203	9122330800	06.06.2017_12:21:27
353	351	4	-0.537083859	0.0368583416	2.05399E-4	9.3699E-5	2.25783E-4	24.528	239.7	3579589294.317	9122335100	06.06.2017_12:21:34
354	352	4	-0.854443586	0.0368457707	1.9771E-4	8.82749E-5	2.16545E-4	24.066	239.7	3579589301.443	9122339500	06.06.2017_12:21:41
355	353	4	-1.16704457	0.0368469919	1.86027E-4	8.0884E-5	2.02836E-4	23.508	239.7	3579589308.576	9122338400	06.06.2017_12:21:48
356	354	4	-0.461187996	0.036860309	1.92941E-4	8.48179E-5	2.10763E-4	23.73	239.7	3579589315.71	9122339200	06.06.2017_12:21:55
357	355	4	-0.811632572	0.0368686025	1.86087E-4	9.00035E-5	2.0671E-4	25.824	239.7	3579589322.848	9122330700	06.06.2017_12:22:02
358	356	4	-1.13749415	0.0368797753	1.88352E-4	8.49371E-5	2.0665E-4	24.288	239.7	3579589329.98	9122330800	06.06.2017_12:22:09
359	357	4	-0.472116466	0.0368877367	2.00809E-4	9.10764E-5	2.20538E-4	24.396	239.7	3579589337.115	9122330300	06.06.2017_12:22:17
360	358	4	-0.824704025	0.0368973252	1.92464E-4	8.67252E-5	2.11121E-4	24.252	239.7	3579589344.252	9122326000	06.06.2017_12:22:24
361	359	4	-1.17273406	0.0369160493	2.01047E-4	9.09572E-5	2.20717E-4	24.342	239.7	3579589351.386	9122322300	06.06.2017_12:22:31
362	360	4	-0.48740105	0.0369259495	2.00273E-4	9.46526E-5	2.21551E-4	25.302	239.7	3579589358.52	9122317700	06.06.2017_12:22:38
363	361	4	-0.838966248	0.0369107515	2.04147E-4	9.9421E-5	2.27035E-4	25.974	239.7	3579589365.632	9122315800	06.06.2017_12:22:45
364	362	4	-1.14990425	0.0369174777	2.08319E-4	8.73809E-5	2.25903E-4	22.758	239.7	3579589372.76	9122314200	06.06.2017_12:22:52
365	363	4	-0.510852971	0.0369216644	1.97412E-4	8.59504E-5	2.15353E-4	23.538	239.7	3579589379.892	9122311300	06.06.2017_12:22:59
366	364	4	-0.833128212	0.0369097724	2.02061E-4	9.81693E-5	2.24651E-4	25.926	239.7	3579589387.027	9122318500	06.06.2017_12:23:07
367	365	4	-1.17510264	0.0369141934	2.06352E-4	1.03653E-4	2.30969E-4	26.676	239.7	3579589394.163	9122314700	06.06.2017_12:23:14
368	366	4	-0.541991657	0.0369252479	2.17319E-4	9.203E-5	2.36035E-4	22.956	239.7	3579589401.299	9122305300	06.06.2017_12:23:21
369	367	4	-0.901995373	0.0369194621	2.082E-4	9.7156E-5	2.29777E-4	25.02	239.7	3579589408.434	9122311000	06.06.2017_12:23:28
370	368	4	-0.216358913	0.0369101186	2.17439E-4	9.82885E-5	2.38598E-4	24.318	239.7	3579589415.572	9122312200	06.06.2017_12:23:35
371	369	4	-0.575005963	0.036920049	2.10644E-4	9.16724E-5	2.29717E-4	23.526	239.7	3579589422.703	9122306600	06.06.2017_12:23:42
372	370	4	-0.932921129	0.0369197535	2.16068E-4	9.66196E-5	2.36751E-4	24.09	239.7	3579589429.838	9122308600	06.06.2017_12:23:49
373	371	4	-0.276592409	0.0369134263	2.11836E-4	8.90498E-5	2.29836E-4	22.8	239.7	3579589436.971	9122311000	06.06.2017_12:23:56
374	372	4	-0.646652675	0.0369205595	2.07902E-4	9.23877E-5	2.27512E-4	23.964	239.7	3579589444.108	9122305500	06.06.2017_12:24:04
375	373	4	-0.963425213	0.0369026911	2.22207E-4	9.60832E-5	2.42115E-4	23.394	239.7	3579589451.243	9122309100	06.06.2017_12:24:11
376	374	4	-0.310373799	0.0368941694	2.2924E-4	1.04189E-4	2.51772E-4	24.444	239.7	3579589458.379	9122311400	06.06.2017_12:24:18
377	375	4	-0.662486999	0.0368918723	2.32399E-4	1.03295E-4	2.54335E-4	23.964	239.7	3579589465.511	9122311100	06.06.2017_12:24:25
378	376	4	-1.00727444	0.0368863228	2.25843E-4	1.12117E-4	2.5213E-4	26.4	239.7	3579589472.646	9122314000	06.06.2017_12:24:32
379	377	4	-0.314516388	0.0369055249	2.25545E-4	1.08421E-4	2.50282E-4	25.68	239.7	3579589479.783	9122304500	06.06.2017_12:24:39
380	378	4	-0.638815038	0.0369013198	2.05995E-4	1.04189E-4	2.3085E-4	26.826	239.7	3579589486.916	9122311300	06.06.2017_12:24:46
381	379	4	-0.975458686	0.0369133865	2.0975E-4	9.7156E-5	2.31148E-4	24.852	239.7	3579589494.052	9122306200	06.06.2017_12:24:54
382	380	4	-0.275048301	0.0369023399	2.17439E-4	1.06037E-4	2.41936E-4	26.004	239.7	3579589501.188	9122310700	06.06.2017_12:25:01
383	381	4	-0.626185137	0.0368966327	2.16604E-4	1.00554E-4	2.38837E-4	24.9	239.7	3579589508.321	9122307700	06.06.2017_12:25:08
384	382	4	-0.94148431	0.036881993	2.14518E-4	1.00494E-4	2.3687E-4	25.11	239.7	3579589515.456	9122306800	06.06.2017_12:25:15
385	383	4	-0.292596899	0.0368832862	2.1118E-4	9.40566E-5	2.31207E-4	24.006	239.7	3579589522.592	9122305900	06.06.2017_12:25:22
386	384	4	-0.627747619	0.0368703626	2.20896E-4	9.9123E-5	2.42175E-4	24.162	239.7	3579589529.728	9122308300	06.06.2017_12:25:29
387	385	4	-0.959382205	0.0368736008	2.16485E-4	1.0866E-4	2.42234E-4	26.658	239.7	3579589536.861	9122307400	06.06.2017_12:25:36
388	386	4	-0.266221144	0.0368578268	2.13684E-4	1.02103E-4	2.3687E-4	25.548	239.7	3579589543.997	9122314400	06.06.2017_12:25:43
389	387	4	-0.59263574	0.03684514	2.08915E-4	1.00673E-4	2.31923E-4	25.74	239.7	3579589551.131	9122309100	06.06.2017_12:25:51
390	388	4	-0.935203802	0.03682871	2.1416E-4	1.07468E-4	2.39612E-4	26.658	239.7	3579589558.267	9122312000	06.06.2017_12:25:58
391	389	4	-0.247311266	0.03685139	2.06948E-4	9.96594E-5	2.29717E-4	25.716	239.7	3579589565.4	9122307600	06.06.2017_12:26:05
392	390	4	-0.593115499	0.0368271611	2.18035E-4	1.08541E-4	2.43605E-4	26.46	239.7	3579589572.536	9122308000	06.06.2017_12:26:12
393	391	4	-0.909989829	0.0368172961	2.15651E-4	1.03236E-4	2.39075E-4	25.584	239.7	3579589579.672	9122313400	06.06.2017_12:26:19
394	392	4	-0.223168813	0.036810141	2.10405E-4	1.08779E-4	2.3687E-4	27.348	239.7	3579589586.804	9122311300	06.06.2017_12:26:26
395	393	4	-0.535660144	0.0368029949	2.15472E-4	1.01924E-4	2.3836E-4	25.308	239.7	3579589593.941	9122312700	06.06.2017_12:26:33
396	394	4	-0.865919254	0.0367800661	2.13803E-4	1.09911E-4	2.40446E-4	27.216	239.7	3579589601.076	9122315200	06.06.2017_12:26:41
397	395	4	-0.209525919	0.0367773915	2.1577E-4	9.70368E-5	2.36572E-4	24.228	239.7	3579589608.21	9122311500	06.06.2017_12:26:48
398	396	4	-0.518684503	0.0367730992	2.15651E-4	1.03653E-4	2.39254E-4	25.68	239.7	3579589615.345	9122312800	06.06.2017_12:26:55
399	397	4	-0.836179918	0.0367560591	2.1577E-4	1.05739E-4	2.40327E-4	26.112	239.7	3579589622.481	9122317600	06.06.2017_12:27:02
400	398	4	-1.16374381	0.0367325756	2.10942E-4	1.12117E-4	2.38896E-4	27.996	239.7	3579589629.614	9122324800	06.06.2017_12:27:09
x-Achse	Gaussmeter_425	z-Achse	Keithley_2000_(1)	Keithley_2000_(2)	SR830_(1)_X	SR830_(1)_Y	SR830_(1)_R	SR830_(1)_Phi	SR830_(1)_Ref._Freq.	Zeitstempel	EIP_548A	Zeit/Datum
150	151.2	5	-0.182182353	0.0369234658	9.10168E-5	6.49694E-6	9.12552E-5	4.08	239.7	3579589650.961	9122316600	06.06.2017_12:27:30
151	152	5	-0.519584191	0.0369281386	9.656E-5	6.91417E-6	9.67984E-5	4.104	239.7	3579589658.093	9122313500	06.06.2017_12:27:38
152	153	5	-0.869792764	0.0369277273	9.3997E-5	7.03338E-6	9.42354E-5	4.296	239.7	3579589665.221	9122321700	06.06.2017_12:27:45
153	153.9	5	-0.214897983	0.036942613	8.1182E-5	2.86104E-6	8.12416E-5	2.022	239.7	3579589672.359	9122309500	06.06.2017_12:27:52
154	154.9	5	-0.528812434	0.0369214626	8.601E-5	5.12603E-6	8.61888E-5	3.438	239.7	3579589679.494	9122317500	06.06.2017_12:27:59
155	155.9	5	-0.842286924	0.0369003857	8.57715E-5	4.88761E-6	8.59504E-5	3.288	239.7	3579589686.626	9122323200	06.06.2017_12:28:06
156	156.8	5	-1.15361694	0.0369298371	8.41026E-5	3.99354E-6	8.42218E-5	2.742	239.7	3579589693.762	9122307200	06.06.2017_12:28:13
157	157.8	5	-0.429675896	0.0369223733	8.61888E-5	-8.94073E-7	8.61888E-5	-0.576	239.7	3579589700.9	9122316200	06.06.2017_12:28:20
158	158.7	5	-0.748279781	0.0369219476	8.98843E-5	7.09298E-6	9.01823E-5	4.536	239.7	3579589708.033	9122314700	06.06.2017_12:28:28
159	159.7	5	-1.06495444	0.0369212497	8.601E-5	3.6955E-6	8.60696E-5	2.46	239.7	3579589715.166	9122307300	06.06.2017_12:28:35
160	160.7	5	-0.38079065	0.0369110578	8.32085E-5	1.15634E-5	8.4043E-5	7.908	239.7	3579589722.304	9122315600	06.06.2017_12:28:42
161	161.7	5	-0.719187941	0.0369272729	8.30893E-5	7.74866E-6	8.3447E-5	5.34	239.7	3579589729.441	9122311900	06.06.2017_12:28:49
162	162.6	5	-1.05524215	0.0369301723	8.6904E-5	1.00732E-5	8.75001E-5	6.648	239.7	3579589736.57	9122304300	06.06.2017_12:28:56
163	163.5	5	-0.373301782	0.0369363237	9.06591E-5	4.11275E-6	9.07783E-5	2.628	239.7	3579589743.707	9122302700	06.06.2017_12:29:03
164	164.6	5	-0.727783303	0.0369190008	8.65464E-5	6.79496E-6	8.67848E-5	4.494	239.7	3579589750.842	9122314100	06.06.2017_12:29:10
165	165.5	5	-1.07951158	0.0369468297	8.39834E-5	2.4438E-6	8.4043E-5	1.704	239.7	3579589757.976	9122296500	06.06.2017_12:29:17
166	166.6	5	-0.390440669	0.0369409256	9.06591E-5	1.14442E-5	9.13744E-5	7.23	239.7	3579589765.11	9122308400	06.06.2017_12:29:25
167	167.5	5	-0.710741808	0.0369315351	9.65004E-5	1.80007E-5	9.81693E-5	10.584	239.7	3579589772.246	9122311900	06.06.2017_12:29:32
168	168.5	5	-1.03074558	0.0369367729	8.38642E-5	3.03985E-6	8.39238E-5	2.094	239.7	3579589779.381	9122310500	06.06.2017_12:29:39
169	169.3	5	-0.342744968	0.0369337489	8.6606E-5	-6.55655E-7	8.6606E-5	-0.396	239.7	3579589786.516	9122298800	06.06.2017_12:29:46
170	170.4	5	-0.656738929	0.0369072449	8.45199E-5	1.33515E-5	8.55927E-5	8.982	239.7	3579589793.651	9122304100	06.06.2017_12:29:53
171	171.4	5	-0.998931116	0.0369063924	8.67848E-5	2.68222E-6	8.68444E-5	1.782	239.7	3579589800.786	9122302600	06.06.2017_12:30:00
172	172.5	5	-0.286718339	0.0369151738	8.3745E-5	-2.74183E-6	8.3745E-5	-1.866	239.7	3579589807.921	9122300800	06.06.2017_12:30:07
173	173.4	5	-0.640686322	0.0369001401	8.35066E-5	2.62262E-6	8.35066E-5	1.83	239.7	3579589815.056	9122301400	06.06.2017_12:30:15
174	174.3	5	-0.968726006	0.0369035515	8.29105E-5	4.94721E-6	8.30297E-5	3.426	239.7	3579589822.191	9122303400	06.06.2017_12:30:22
175	175.2	5	-0.24537608	0.0368944454	8.54735E-5	6.85456E-6	8.57119E-5	4.614	239.7	3579589829.325	9122305500	06.06.2017_12:30:29
176	176.3	5	-0.606915771	0.0369015691	7.70693E-5	1.84775E-6	7.70693E-5	1.41	239.7	3579589836.459	9122300300	06.06.2017_12:30:36
177	177.3	5	-0.939825727	0.0368880418	8.95266E-5	1.26362E-5	9.04207E-5	8.046	239.7	3579589843.596	9122305700	06.06.2017_12:30:43
178	178.3	5	-0.256493083	0.0368808539	7.75461E-5	5.48366E-6	7.77845E-5	4.056	239.7	3579589850.731	9122307400	06.06.2017_12:30:50
179	179.2	5	-0.591253932	0.0368995452	7.4089E-5	1.49012E-6	7.4089E-5	1.188	239.7	3579589857.866	9122296600	06.06.2017_12:30:57
180	180.1	5	-0.904511585	0.036864651	8.38046E-5	1.72854E-6	8.38642E-5	1.206	239.7	3579589864.999	9122304700	06.06.2017_12:31:04
181	181.1	5	-0.223054664	0.0368809642	8.62484E-5	-1.07289E-6	8.62484E-5	-0.708	239.7	3579589872.147	9122302900	06.06.2017_12:31:12
182	182.2	5	-0.570838965	0.0368883175	9.656E-5	-5.84128E-6	9.67388E-5	-3.456	239.7	3579589879.27	9122301300	06.06.2017_12:31:19
183	183.1	5	-0.891276961	0.0368959525	7.86786E-5	7.68906E-6	7.90362E-5	5.586	239.7	3579589886.406	9122296700	06.06.2017_12:31:26
184	184	5	-0.181783263	0.0369166475	9.05399E-5	6.79496E-6	9.08379E-5	4.29	239.7	3579589893.541	9122297100	06.06.2017_12:31:33
185	185	5	-0.502411793	0.0369036232	8.10032E-5	1.28151E-5	8.20165E-5	9	239.7	3579589900.675	9122305400	06.06.2017_12:31:40
186	186.1	5	-0.843538061	0.0369029979	8.53543E-5	8.46392E-6	8.57715E-5	5.658	239.7	3579589907.81	9122303600	06.06.2017_12:31:47
187	187	5	-1.15384507	0.0369054166	7.49235E-5	8.64273E-6	7.54003E-5	6.6	239.7	3579589914.944	9122297800	06.06.2017_12:31:54
188	188.1	5	-0.466260329	0.0369167814	8.65464E-5	4.23196E-6	8.6606E-5	2.802	239.7	3579589922.079	9122293700	06.06.2017_12:32:02
189	189.1	5	-0.786955633	0.0369086104	7.64136E-5	3.39748E-6	7.64732E-5	2.544	239.7	3579589929.215	9122293400	06.06.2017_12:32:09
190	189.9	5	-1.10583192	0.036893204	7.90362E-5	6.49694E-6	7.93342E-5	4.698	239.7	3579589936.35	9122295700	06.06.2017_12:32:16
191	190.9	5	-0.429022612	0.0368943745	7.94535E-5	4.82801E-6	7.95727E-5	3.504	239.7	3579589943.485	9122297400	06.06.2017_12:32:23
192	192	5	-0.782547035	0.0368903695	8.88114E-5	1.55569E-5	9.01823E-5	9.936	239.7	3579589950.62	9122298000	06.06.2017_12:32:30
193	193	5	-1.13626435	0.0368753636	8.95862E-5	6.55654E-6	8.98247E-5	4.194	239.7	3579589957.754	9122295700	06.06.2017_12:32:37
194	193.9	5	-0.467945557	0.0368613906	9.69176E-5	1.28151E-5	9.77521E-5	7.542	239.7	3579589964.889	9122295100	06.06.2017_12:32:44
195	195	5	-0.823867786	0.0368399541	9.28049E-5	5.78168E-6	9.29837E-5	3.594	239.7	3579589972.025	9122307700	06.06.2017_12:32:52
196	195.9	5	-1.15664215	0.0368393197	9.01227E-5	8.82155E-6	9.05399E-5	5.616	239.7	3579589979.16	9122297300	06.06.2017_12:32:59
197	196.9	5	-0.482796566	0.0368587396	9.11956E-5	9.11957E-6	9.16724E-5	5.718	239.7	3579589986.295	9122302800	06.06.2017_12:33:06
198	197.9	5	-0.834176871	0.0368431399	9.7156E-5	1.19806E-5	9.78713E-5	7.038	239.7	3579589993.429	9122298400	06.06.2017_12:33:13
199	198.9	5	-1.17460248	0.0368455146	9.36394E-5	3.15906E-6	9.37586E-5	1.956	239.7	3579590000.566	9122300800	06.06.2017_12:33:20
200	199.8	5	-0.535189815	0.0368480359	8.83942E-5	1.73451E-5	9.01227E-5	11.112	239.7	3579590007.7	9122295100	06.06.2017_12:33:27
201	200.8	5	-0.90211637	0.0368356204	9.35202E-5	1.73451E-5	9.50699E-5	10.518	239.7	3579590014.833	9122299600	06.06.2017_12:33:34
202	201.8	5	-0.229631556	0.0368458199	8.64272E-5	4.17234E-7	8.64272E-5	0.312	239.7	3579590021.969	9122293100	06.06.2017_12:33:41
203	202.8	5	-0.561684596	0.0368416183	8.87518E-5	1.10269E-5	8.9467E-5	7.104	239.7	3579590029.103	9122298000	06.06.2017_12:33:49
204	203.8	5	-0.919272307	0.0368313343	8.77385E-5	1.30535E-5	8.86922E-5	8.466	239.7	3579590036.239	9122299900	06.06.2017_12:33:56
205	204.7	5	-0.236944879	0.0368318313	9.19704E-5	1.47224E-5	9.31029E-5	9.096	239.7	3579590043.374	9122292700	06.06.2017_12:34:03
206	205.8	5	-0.60210173	0.0368104339	9.51891E-5	2.45572E-5	9.83481E-5	14.466	239.7	3579590050.508	9122296900	06.06.2017_12:34:10
207	206.8	5	-0.937553791	0.0368098092	9.58447E-5	1.34707E-5	9.67984E-5	8.01	239.7	3579590057.643	9122297500	06.06.2017_12:34:17
208	207.7	5	-0.250684558	0.0368118836	9.80501E-5	1.77027E-5	9.96594E-5	10.248	239.7	3579590064.777	9122299000	06.06.2017_12:34:24
209	208.7	5	-0.603978179	0.0368065291	9.203E-5	1.91928E-5	9.3997E-5	11.778	239.7	3579590071.914	9122287800	06.06.2017_12:34:31
210	209.7	5	-0.958810861	0.0367830522	1.0109E-4	1.82391E-5	1.02759E-4	10.236	239.7	3579590079.048	9122303400	06.06.2017_12:34:39
211	210.8	5	-0.297953619	0.0367919118	1.0109E-4	1.12057E-5	1.01686E-4	6.342	239.7	3579590086.182	9122296200	06.06.2017_12:34:46
212	211.7	5	-0.620668927	0.0368062032	1.03653E-4	2.00273E-5	1.0562E-4	10.95	239.7	3579590093.317	9122295300	06.06.2017_12:34:53
213	212.7	5	-0.959171166	0.0368188077	1.01805E-4	3.05178E-5	1.06335E-4	16.704	239.7	3579590100.454	9122291400	06.06.2017_12:35:00
214	213.7	5	-0.261374096	0.0368049645	1.15037E-4	2.30671E-5	1.17302E-4	11.352	239.7	3579590107.589	9122294700	06.06.2017_12:35:07
215	214.7	5	-0.615261294	0.0368285006	1.10031E-4	2.03253E-5	1.11878E-4	10.482	239.7	3579590114.723	9122290000	06.06.2017_12:35:14
216	215.6	5	-0.944427062	0.0368382313	1.15276E-4	1.8716E-5	1.16826E-4	9.24	239.7	3579590121.859	9122284900	06.06.2017_12:35:21
217	216.6	5	-0.260059036	0.0368345491	1.15276E-4	1.80603E-5	1.16706E-4	8.916	239.7	3579590128.992	9122287300	06.06.2017_12:35:28
218	217.7	5	-0.622851212	0.0368170012	1.12713E-4	2.02061E-5	1.14501E-4	10.188	239.7	3579590136.128	9122286000	06.06.2017_12:35:36
219	218.6	5	-0.980781987	0.0368183291	1.13905E-4	1.91928E-5	1.15514E-4	9.582	239.7	3579590143.262	9122289000	06.06.2017_12:35:43
220	219.6	5	-0.296073988	0.0368321489	1.11223E-4	2.75971E-5	1.1462E-4	13.932	239.7	3579590150.432	9122280800	06.06.2017_12:35:50
221	220.7	5	-0.627718501	0.0368455626	1.23621E-4	2.52725E-5	1.26184E-4	11.58	239.7	3579590157.566	9122280100	06.06.2017_12:35:57
222	221.6	5	-0.955616912	0.0368447658	1.238E-4	2.6107E-5	1.26542E-4	11.916	239.7	3579590164.7	9122275700	06.06.2017_12:36:04
223	222.5	5	-0.28525016	0.0368221909	1.27436E-4	3.24252E-5	1.31489E-4	14.274	239.7	3579590171.836	9122279200	06.06.2017_12:36:11
224	223.6	5	-0.622868516	0.0367962213	1.23085E-4	2.86103E-5	1.26422E-4	13.104	239.7	3579590178.97	9122286400	06.06.2017_12:36:18
225	224.6	5	-0.935572848	0.0367959624	1.17243E-4	2.18154E-5	1.19269E-4	10.56	239.7	3579590186.103	9122288500	06.06.2017_12:36:26
226	225.6	5	-0.231871368	0.0368236207	1.11759E-4	2.50937E-5	1.14561E-4	12.672	239.7	3579590193.24	9122278000	06.06.2017_12:36:33
227	226.5	5	-0.573197581	0.0368197283	1.04011E-4	2.91468E-5	1.08004E-4	15.654	239.7	3579590200.375	9122275100	06.06.2017_12:36:40
228	227.6	5	-0.918719396	0.0368049365	9.70368E-5	2.32459E-5	9.97786E-5	13.5	239.7	3579590207.509	9122281900	06.06.2017_12:36:47
229	228.5	5	-0.256246514	0.0368082987	9.92422E-5	1.52589E-5	1.00434E-4	8.742	239.7	3579590214.644	9122276800	06.06.2017_12:36:54
230	229.6	5	-0.604792996	0.0367934378	1.04249E-4	1.81795E-5	1.05799E-4	9.918	239.7	3579590221.78	9122278000	06.06.2017_12:37:01
231	230.6	5	-0.950761498	0.0367812848	1.14143E-4	2.04445E-5	1.15991E-4	10.182	239.7	3579590228.917	9122282300	06.06.2017_12:37:08
232	231.5	5	-0.245072603	0.0367675676	1.13369E-4	2.0981E-5	1.15335E-4	10.488	239.7	3579590236.049	9122281900	06.06.2017_12:37:16
233	232.5	5	-0.606128046	0.0367424501	1.28687E-4	3.07562E-5	1.32323E-4	13.446	239.7	3579590243.185	9122287100	06.06.2017_12:37:23
234	233.5	5	-0.957696918	0.0367335144	1.28151E-4	2.14578E-5	1.29939E-4	9.51	239.7	3579590250.321	9122284700	06.06.2017_12:37:30
235	234.5	5	-0.238530767	0.0367361381	1.33217E-4	2.27691E-5	1.35184E-4	9.708	239.7	3579590257.456	9122287900	06.06.2017_12:37:37
236	235.5	5	-0.601355465	0.0367267762	1.3274E-4	2.31863E-5	1.34767E-4	9.924	239.7	3579590264.588	9122286700	06.06.2017_12:37:44
237	236.6	5	-0.946194785	0.0367074886	1.25648E-4	3.12927E-5	1.29522E-4	13.998	239.7	3579590271.724	9122284200	06.06.2017_12:37:51
238	237.5	5	-0.225579924	0.036700941	1.30177E-4	3.58226E-5	1.35005E-4	15.402	239.7	3579590278.861	9122293500	06.06.2017_12:37:58
239	238.5	5	-0.589790954	0.0367031538	1.28747E-4	3.79088E-5	1.34231E-4	16.41	239.7	3579590285.993	9122286400	06.06.2017_12:38:05
240	239.5	5	-0.941298883	0.0367220855	1.31429E-4	3.73127E-5	1.36615E-4	15.852	239.7	3579590293.13	9122290600	06.06.2017_12:38:13
241	240.4	5	-0.248538159	0.036706559	1.38939E-4	3.95181E-5	1.44423E-4	15.882	239.7	3579590300.265	9122286200	06.06.2017_12:38:20
242	241.5	5	-0.610779183	0.0367264818	1.38403E-4	2.28883E-5	1.4031E-4	9.402	239.7	3579590307.399	9122290000	06.06.2017_12:38:27
243	242.4	5	-0.959806186	0.0367452506	1.44661E-4	2.63454E-5	1.47046E-4	10.338	239.7	3579590314.533	9122283200	06.06.2017_12:38:34
244	243.4	5	-0.272247529	0.0367457607	1.40668E-4	2.62858E-5	1.43112E-4	10.59	239.7	3579590321.67	9122271700	06.06.2017_12:38:41
245	244.5	5	-0.622118719	0.0367383505	1.77742E-4	3.53458E-5	1.81199E-4	11.25	239.7	3579590328.803	9122279300	06.06.2017_12:38:48
246	245.5	5	-0.951680926	0.0367414612	1.82272E-4	2.53321E-5	1.8406E-4	7.92	239.7	3579590335.939	9122284800	06.06.2017_12:38:55
247	246.5	5	-0.244287572	0.0367452883	1.80067E-4	3.28424E-5	1.83047E-4	10.344	239.7	3579590343.077	9122270000	06.06.2017_12:39:03
248	247.5	5	-0.579613048	0.0367555847	1.44065E-4	2.97428E-5	1.47105E-4	11.67	239.7	3579590350.21	9122275800	06.06.2017_12:39:10
249	248.4	5	-0.914596344	0.0367451817	1.3125E-4	3.37365E-5	1.35542E-4	14.424	239.7	3579590357.354	9122272400	06.06.2017_12:39:17
250	249.4	5	-0.254294737	0.0367290761	1.29343E-4	3.37961E-5	1.33694E-4	14.64	239.7	3579590364.478	9122278300	06.06.2017_12:39:24
251	250.5	5	-0.574057065	0.0367095134	1.26005E-4	4.29752E-5	1.33158E-4	18.84	239.7	3579590371.613	9122284000	06.06.2017_12:39:31
252	251.4	5	-0.933231108	0.0367036688	1.22786E-4	3.63591E-5	1.28091E-4	16.494	239.7	3579590378.749	9122282800	06.06.2017_12:39:38
253	252.5	5	-0.232941007	0.0366991473	1.09911E-4	2.17558E-5	1.12057E-4	11.214	239.7	3579590385.882	9122281800	06.06.2017_12:39:45
254	253.5	5	-0.566039666	0.0367290717	1.23085E-4	3.65975E-5	1.28389E-4	16.572	239.7	3579590393.018	9122281000	06.06.2017_12:39:53
255	254.4	5	-0.923256632	0.0367295696	1.27912E-4	3.773E-5	1.33337E-4	16.434	239.7	3579590400.154	9122283000	06.06.2017_12:40:00
256	255.4	5	-0.241524348	0.0367122234	1.26482E-4	3.58226E-5	1.31489E-4	15.828	239.7	3579590407.288	9122282700	06.06.2017_12:40:07
257	256.4	5	-0.569105306	0.036698158	1.45913E-4	3.29616E-5	1.49609E-4	12.726	239.7	3579590414.422	9122279400	06.06.2017_12:40:14
258	257.3	5	-0.923649386	0.0366886369	1.44781E-4	3.98161E-5	1.50145E-4	15.396	239.7	3579590421.559	9122282200	06.06.2017_12:40:21
259	258.3	5	-0.249693478	0.0366969447	1.64212E-4	3.67763E-5	1.68265E-4	12.636	239.7	3579590428.694	9122275300	06.06.2017_12:40:28
260	259.4	5	-0.601215889	0.0366720307	1.54377E-4	5.16775E-5	1.62781E-4	18.51	239.7	3579590435.827	9122281500	06.06.2017_12:40:35
261	260.4	5	-0.916549435	0.0366623114	1.67073E-4	4.04122E-5	1.71901E-4	13.608	239.7	3579590442.962	9122283200	06.06.2017_12:40:42
262	261.4	5	-0.200816768	0.0366530008	1.59622E-4	5.09622E-5	1.6755E-4	17.712	239.7	3579590450.099	9122282400	06.06.2017_12:40:50
263	262.4	5	-0.56633773	0.0366474265	1.53542E-4	3.773E-5	1.58072E-4	13.806	239.7	3579590457.231	9122286700	06.06.2017_12:40:57
264	263.3	5	-0.909065952	0.0366457114	1.26422E-4	3.48093E-5	1.31191E-4	15.414	239.7	3579590464.366	9122291200	06.06.2017_12:41:04
265	264.3	5	-0.214192303	0.0366389634	1.0705E-4	2.82527E-5	1.10686E-4	14.808	239.7	3579590471.503	9122288600	06.06.2017_12:41:11
266	265.5	5	-0.532747272	0.0366514708	8.24933E-5	2.2173E-5	8.54139E-5	15.078	239.7	3579590478.638	9122280200	06.06.2017_12:41:18
267	266.4	5	-0.862370541	0.0366511421	1.01269E-4	1.46032E-5	1.02342E-4	8.22	239.7	3579590485.772	9122282100	06.06.2017_12:41:25
268	267.3	5	-0.217296916	0.0366489537	9.41162E-5	2.11002E-5	9.64408E-5	12.648	239.7	3579590492.907	9122284100	06.06.2017_12:41:32
269	268.3	5	-0.566344078	0.0366565127	1.06991E-4	2.24711E-5	1.09315E-4	11.874	239.7	3579590500.043	9122281800	06.06.2017_12:41:40
270	269.3	5	-0.910490958	0.0366495072	1.21952E-4	3.22463E-5	1.26124E-4	14.832	239.7	3579590507.177	9122284700	06.06.2017_12:41:47
271	270.3	5	-0.216896948	0.0366539888	1.35959E-4	3.73723E-5	1.41026E-4	15.39	239.7	3579590514.311	9122277100	06.06.2017_12:41:54
272	271.3	5	-0.563660229	0.0366378015	1.43827E-4	3.86836E-5	1.48953E-4	15.054	239.7	3579590521.447	9122279900	06.06.2017_12:42:01
273	272.3	5	-0.921841766	0.0366293867	1.37866E-4	3.6061E-5	1.42516E-4	14.652	239.7	3579590528.583	9122282300	06.06.2017_12:42:08
274	273.3	5	-0.223201407	0.0366186106	1.37986E-4	3.77896E-5	1.43052E-4	15.33	239.7	3579590535.718	9122292500	06.06.2017_12:42:15
275	274.2	5	-0.564078726	0.0366174027	1.36078E-4	3.90413E-5	1.41562E-4	16.026	239.7	3579590542.851	9122285800	06.06.2017_12:42:22
276	275.2	5	-0.873193707	0.0366093284	1.37151E-4	3.84452E-5	1.42456E-4	15.678	239.7	3579590549.987	9122281900	06.06.2017_12:42:29
277	276.2	5	-0.190640167	0.0366101685	1.29879E-4	3.74916E-5	1.35184E-4	16.11	239.7	3579590557.122	9122279000	06.06.2017_12:42:37
278	277.3	5	-0.516352669	0.0365853639	1.37211E-4	4.98893E-5	1.46032E-4	19.98	239.7	3579590564.255	9122293500	06.06.2017_12:42:44
279	278.2	5	-0.862110777	0.0365912664	1.48774E-4	4.55382E-5	1.55629E-4	17.034	239.7	3579590571.391	9122290300	06.06.2017_12:42:51
280	279.2	5	-1.17792982	0.0365933203	1.5539E-4	4.85184E-5	1.62781E-4	17.352	239.7	3579590578.527	9122289400	06.06.2017_12:42:58
281	280.3	5	-0.492399608	0.0366015953	1.49668E-4	4.6313E-5	1.56702E-4	17.196	239.7	3579590585.66	9122288100	06.06.2017_12:43:05
282	281.2	5	-0.840194399	0.0365907251	1.64271E-4	4.26176E-5	1.69695E-4	14.556	239.7	3579590592.796	9122283800	06.06.2017_12:43:12
283	282.2	5	-1.17218764	0.0365943956	1.60337E-4	4.36308E-5	1.66179E-4	15.234	239.7	3579590599.932	9122288100	06.06.2017_12:43:19
284	283.3	5	-0.460271921	0.0365863044	1.51278E-4	4.77436E-5	1.58668E-4	17.526	239.7	3579590607.069	9122278700	06.06.2017_12:43:27
285	284.2	5	-0.796951154	0.0365619279	1.48715E-4	5.1141E-5	1.57298E-4	18.978	239.7	3579590614.2	9122285300	06.06.2017_12:43:34
286	285.2	5	-1.11663091	0.036558087	1.89365E-4	6.62808E-5	2.0063E-4	19.302	239.7	3579590621.337	9122290200	06.06.2017_12:43:41
287	286.2	5	-0.461797219	0.036570295	1.8865E-4	6.19297E-5	1.98544E-4	18.174	239.7	3579590628.473	9122289500	06.06.2017_12:43:48
288	287.1	5	-0.783002468	0.0365738685	1.86921E-4	6.90822E-5	1.99259E-4	20.286	239.7	3579590635.603	9122288200	06.06.2017_12:43:55
289	288.2	5	-1.09517423	0.0365825535	1.85371E-4	5.64458E-5	1.93776E-4	16.938	239.7	3579590642.74	9122276800	06.06.2017_12:44:02
290	289.2	5	-0.393275439	0.0365629311	1.6451E-4	5.02469E-5	1.7202E-4	16.998	239.7	3579590649.878	9122287000	06.06.2017_12:44:09
291	290.2	5	-0.720274477	0.0365582202	1.49013E-4	2.60473E-5	1.51278E-4	9.93	239.7	3579590657.009	9122280100	06.06.2017_12:44:17
292	291.1	5	-1.03958214	0.0365722631	1.30177E-4	4.87568E-5	1.38999E-4	20.532	239.7	3579590664.144	9122285500	06.06.2017_12:44:24
293	292.2	5	-0.342697515	0.0365682943	1.36198E-4	4.79224E-5	1.44423E-4	19.386	239.7	3579590671.28	9122284100	06.06.2017_12:44:31
294	293.1	5	-0.669052031	0.0365719726	1.5241E-4	4.33924E-5	1.5849E-4	15.888	239.7	3579590678.414	9122291400	06.06.2017_12:44:38
295	294.1	5	-1.01795541	0.036558165	1.56165E-4	5.65054E-5	1.66119E-4	19.908	239.7	3579590685.55	9122285900	06.06.2017_12:44:45
296	295.2	5	-0.319578755	0.0365523523	1.75537E-4	7.05128E-5	1.89186E-4	21.882	239.7	3579590692.685	9122280000	06.06.2017_12:44:52
297	296.1	5	-0.640364215	0.0365480309	1.94908E-4	5.73995E-5	2.03253E-4	16.416	239.7	3579590699.819	9122288600	06.06.2017_12:44:59
298	297.2	5	-0.975147081	0.0365398799	2.16962E-4	8.16588E-5	2.31863E-4	20.622	239.7	3579590706.957	9122287100	06.06.2017_12:45:06
299	298.1	5	-0.320117159	0.0365423982	2.23638E-4	9.04803E-5	2.41221E-4	22.032	239.7	3579590714.087	9122287600	06.06.2017_12:45:14
300	299.1	5	-0.639357247	0.0365359723	2.2924E-4	9.70368E-5	2.4897E-4	22.95	239.7	3579590721.224	9122288700	06.06.2017_12:45:21
301	300	5	-0.971311491	0.0365276354	2.40386E-4	8.59504E-5	2.55289E-4	19.674	239.7	3579590728.362	9122289900	06.06.2017_12:45:28
302	301	5	-0.296896196	0.0365232744	2.1571E-4	8.8573E-5	2.33174E-4	22.326	239.7	3579590735.493	9122286900	06.06.2017_12:45:35
303	302	5	-0.621880131	0.0365050321	2.00809E-4	7.24797E-5	2.13505E-4	19.848	239.7	3579590742.628	9122291900	06.06.2017_12:45:42
304	303	5	-0.941439589	0.0364951879	2.0212E-4	6.53868E-5	2.12432E-4	17.928	239.7	3579590749.763	9122295300	06.06.2017_12:45:49
305	304	5	-0.255975182	0.0365038685	1.95683E-4	6.90822E-5	2.07544E-4	19.446	239.7	3579590756.899	9122282800	06.06.2017_12:45:56
306	305	5	-0.61653358	0.0365075394	1.86325E-4	6.49695E-5	1.97352E-4	19.224	239.7	3579590764.038	9122286900	06.06.2017_12:46:04
307	306	5	-0.981159657	0.0365084098	1.9008E-4	6.72941E-5	2.01643E-4	19.5	239.7	3579590771.171	9122287100	06.06.2017_12:46:11
308	307	5	-0.309480363	0.0365171273	1.8102E-4	6.98571E-5	1.94074E-4	21.108	239.7	3579590778.305	9122287200	06.06.2017_12:46:18
309	308	5	-0.65543872	0.0365176469	1.66298E-4	6.50291E-5	1.78576E-4	21.354	239.7	3579590785.437	9122287900	06.06.2017_12:46:25
310	309	5	-0.974633954	0.0365068787	1.65344E-4	5.90088E-5	1.75596E-4	19.65	239.7	3579590792.573	9122290600	06.06.2017_12:46:32
311	310	5	-0.289220206	0.0365265898	2.06829E-4	7.28373E-5	2.19346E-4	19.41	239.7	3579590799.709	9122280000	06.06.2017_12:46:39
312	311	5	-0.628132092	0.0365094001	2.23936E-4	8.3447E-5	2.39016E-4	20.436	239.7	3579590806.843	9122279800	06.06.2017_12:46:46
313	312	5	-0.965168736	0.036492508	2.56183E-4	9.70368E-5	2.73945E-4	20.76	239.7	3579590813.976	9122282900	06.06.2017_12:46:53
314	313	5	-0.251124898	0.0364882274	2.50103E-4	9.41758E-5	2.67269E-4	20.646	239.7	3579590821.112	9122283400	06.06.2017_12:47:01
315	314	5	-0.571293343	0.0364847473	2.42175E-4	9.98382E-5	2.61964E-4	22.404	239.7	3579590828.248	9122284000	06.06.2017_12:47:08
316	315	5	-0.889281327	0.0364933727	2.70607E-4	1.05501E-4	2.90455E-4	21.3	239.7	3579590835.384	9122279400	06.06.2017_12:47:15
317	316	5	-0.215507067	0.0365069105	2.92124E-4	1.12534E-4	3.13045E-4	21.072	239.7	3579590842.518	9122283000	06.06.2017_12:47:22
318	317	5	-0.525418841	0.0364674785	3.61027E-4	1.4943E-4	3.9077E-4	22.488	239.7	3579590849.651	9122289300	06.06.2017_12:47:29
319	318	5	-0.845714726	0.0364875092	4.41851E-4	1.86802E-4	4.7976E-4	22.92	239.7	3579590856.787	9122281100	06.06.2017_12:47:36
320	319	5	-1.17403499	0.036483933	4.91325E-4	2.08617E-4	5.33763E-4	23.004	239.7	3579590863.921	9122286900	06.06.2017_12:47:43
321	320	5	-0.508898534	0.0364217146	4.93292E-4	2.17498E-4	5.39128E-4	23.796	239.7	3579590871.057	9122325400	06.06.2017_12:47:51
322	321	5	-0.855612678	0.0364839095	4.70044E-4	1.99855E-4	5.10756E-4	23.04	239.7	3579590878.192	9122283700	06.06.2017_12:47:58
323	322	5	-1.16196304	0.0364805105	4.09665E-4	1.67967E-4	4.42805E-4	22.302	239.7	3579590885.329	9122278600	06.06.2017_12:48:05
324	323	5	-0.478916372	0.0364734143	3.30688E-4	1.35184E-4	3.57272E-4	22.236	239.7	3579590892.463	9122281900	06.06.2017_12:48:12
325	324	5	-0.827495859	0.0364546212	2.94508E-4	1.20879E-4	3.1835E-4	22.314	239.7	3579590899.596	9122280400	06.06.2017_12:48:19
326	325	5	-1.15542719	0.0364248211	2.61607E-4	1.04189E-4	2.81634E-4	21.714	239.7	3579590906.734	9122288900	06.06.2017_12:48:26
327	326	5	-0.495488558	0.0364168959	2.63872E-4	9.97786E-5	2.82111E-4	20.718	239.7	3579590913.865	9122284400	06.06.2017_12:48:33
328	327	5	-0.83654483	0.0364317488	2.33651E-4	1.01448E-4	2.54693E-4	23.472	239.7	3579590921	9122281800	06.06.2017_12:48:40
329	328	5	-1.16951483	0.0364284502	2.14637E-4	9.07783E-5	2.32995E-4	22.926	239.7	3579590928.137	9122281400	06.06.2017_12:48:48
330	329	5	-0.445620755	0.0364122505	2.15949E-4	8.86922E-5	2.33413E-4	22.326	239.7	3579590935.27	9122287300	06.06.2017_12:48:55
331	330	5	-0.797175461	0.0363987322	2.09869E-4	7.91554E-5	2.24353E-4	20.67	239.7	3579590942.406	9122292300	06.06.2017_12:49:02
332	331	5	-1.13534794	0.036399068	1.94789E-4	8.53543E-5	2.1267E-4	23.664	239.7	3579590949.54	9122289500	06.06.2017_12:49:09
333	332	5	-0.428746672	0.0363798046	1.9157E-4	8.29105E-5	2.08796E-4	23.412	239.7	3579590956.676	9122295600	06.06.2017_12:49:16
334	333	5	-0.747394099	0.0363776134	1.90736E-4	7.98707E-5	2.06829E-4	22.722	239.7	3579590963.811	9122288200	06.06.2017_12:49:23
335	334	5	-1.07521307	0.036412491	1.84298E-4	8.52947E-5	2.03134E-4	24.84	239.7	3579590970.945	9122287500	06.06.2017_12:49:30
336	335	5	-0.42214417	0.0363877726	1.77682E-4	8.49967E-5	1.96935E-4	25.572	239.7	3579590978.08	9122290400	06.06.2017_12:49:38
337	336	5	-0.741326719	0.0363929336	1.91689E-4	7.46851E-5	2.05697E-4	21.288	239.7	3579590985.215	9122289000	06.06.2017_12:49:45
338	337	5	-1.05160484	0.036381401	1.86981E-4	7.33738E-5	2.00869E-4	21.438	239.7	3579590992.352	9122287600	06.06.2017_12:49:52
339	338	5	-0.360237321	0.0363669663	1.84716E-4	7.22413E-5	1.98365E-4	21.372	239.7	3579590999.484	9122294000	06.06.2017_12:49:59
340	339	5	-0.712191068	0.036350502	1.98902E-4	8.49967E-5	2.16306E-4	23.142	239.7	3579591006.62	9122290700	06.06.2017_12:50:06
341	339	5	-1.02908076	0.0363268983	1.9914E-4	8.60696E-5	2.16962E-4	23.388	239.7	3579591013.757	9122297200	06.06.2017_12:50:13
342	341	5	-0.29857329	0.0363022154	2.11895E-4	9.10764E-5	2.30671E-4	23.268	239.7	3579591020.89	9122295400	06.06.2017_12:50:20
343	342	5	-0.624862671	0.0363019543	1.98782E-4	8.30297E-5	2.15412E-4	22.68	239.7	3579591028.025	9122297400	06.06.2017_12:50:28
344	343	5	-0.960102945	0.0362904591	2.11299E-4	8.82749E-5	2.29002E-4	22.674	239.7	3579591035.16	9122306100	06.06.2017_12:50:35
345	344	5	-0.260385833	0.0362755394	2.04147E-4	8.44006E-5	2.20896E-4	22.464	239.7	3579591042.295	9122301400	06.06.2017_12:50:42
346	345	5	-0.607617425	0.0362855953	1.90259E-4	8.57119E-5	2.08677E-4	24.252	239.7	3579591049.43	9122296800	06.06.2017_12:50:49
347	346	5	-0.959137307	0.0362828965	1.92822E-4	7.74865E-5	2.07842E-4	21.9	239.7	3579591056.564	9122301000	06.06.2017_12:50:56
348	347	5	-0.264802169	0.0362761159	1.90974E-4	8.53543E-5	2.09213E-4	24.084	239.7	3579591063.706	9122300600	06.06.2017_12:51:03
349	348	5	-0.620626309	0.0362609561	2.03491E-4	9.32817E-5	2.23876E-4	24.636	239.7	3579591070.835	9122310600	06.06.2017_12:51:10
350	348	5	-0.931613328	0.0362626057	2.07306E-4	9.21492E-5	2.26916E-4	23.964	239.7	3579591077.97	9122302600	06.06.2017_12:51:17
351	350	5	-0.229807836	0.0362530259	2.12015E-4	1.01805E-4	2.35201E-4	25.656	239.7	3579591085.104	9122304500	06.06.2017_12:51:25
352	351	5	-0.567652521	0.036274055	2.11955E-4	8.94074E-5	2.30075E-4	22.878	239.7	3579591092.237	9122302100	06.06.2017_12:51:32
353	351	5	-0.910786123	0.0362722228	2.01286E-4	8.75597E-5	2.19525E-4	23.514	239.7	3579591099.373	9122304600	06.06.2017_12:51:39
354	353	5	-0.251117087	0.0362872733	2.06769E-4	9.08379E-5	2.25843E-4	23.718	239.7	3579591106.509	9122299700	06.06.2017_12:51:46
355	353	5	-0.596899066	0.0362964262	1.9908E-4	8.8871E-5	2.18035E-4	24.072	239.7	3579591113.645	9122290800	06.06.2017_12:51:53
356	354	5	-0.919641561	0.0362798356	1.992E-4	8.92882E-5	2.18333E-4	24.138	239.7	3579591120.779	9122297000	06.06.2017_12:52:00
357	355	5	-0.220833585	0.0362791052	1.98604E-4	8.92882E-5	2.17737E-4	24.216	239.7	3579591127.913	9122293700	06.06.2017_12:52:07
358	356	5	-0.551234506	0.0362992897	2.01524E-4	8.6308E-5	2.19227E-4	23.184	239.7	3579591135.048	9122290300	06.06.2017_12:52:15
359	357	5	-0.887980834	0.0362988386	1.95504E-4	8.81557E-5	2.14458E-4	24.27	239.7	3579591142.182	9122286200	06.06.2017_12:52:22
360	358	5	-0.172652106	0.0362850741	2.05875E-4	9.08379E-5	2.25008E-4	23.82	239.7	3579591149.317	9122292700	06.06.2017_12:52:29
361	359	5	-0.516120415	0.0362846777	2.04087E-4	9.61428E-5	2.25605E-4	25.236	239.7	3579591156.454	9122294300	06.06.2017_12:52:36
362	360	5	-0.836453044	0.0362886389	1.99498E-4	9.50103E-5	2.21015E-4	25.464	239.7	3579591163.588	9122295000	06.06.2017_12:52:43
363	361	5	-1.17381965	0.0362756239	2.02597E-4	8.94074E-5	2.21492E-4	23.82	239.7	3579591170.721	9122289200	06.06.2017_12:52:50
364	362	5	-0.502871903	0.0362685188	2.03908E-4	9.13148E-5	2.23399E-4	24.12	239.7	3579591177.859	9122289700	06.06.2017_12:52:57
365	363	5	-0.840389919	0.0362844333	1.91749E-4	9.11956E-5	2.12372E-4	25.44	239.7	3579591184.993	9122286500	06.06.2017_12:53:04
366	364	5	-1.15319575	0.036258553	1.98484E-4	9.10168E-5	2.18333E-4	24.642	239.7	3579591192.13	9122293700	06.06.2017_12:53:12
367	365	5	-0.440321652	0.0362844468	2.01167E-4	1.00375E-4	2.2483E-4	26.514	239.7	3579591199.263	9122290600	06.06.2017_12:53:19
368	366	5	-0.773490914	0.0362954123	2.06173E-4	9.67388E-5	2.2775E-4	25.134	239.7	3579591206.398	9122286200	06.06.2017_12:53:26
369	367	5	-1.10511315	0.0362776681	2.06233E-4	9.27453E-5	2.26141E-4	24.21	239.7	3579591213.532	9122289300	06.06.2017_12:53:33
370	368	5	-0.434547786	0.0362776889	2.07544E-4	9.66792E-5	2.28942E-4	24.99	239.7	3579591220.666	9122289300	06.06.2017_12:53:40
371	369	5	-0.789233279	0.0362634384	2.02359E-4	1.03176E-4	2.27154E-4	27.018	239.7	3579591227.803	9122292400	06.06.2017_12:53:47
372	370	5	-1.11321384	0.0362228047	2.13445E-4	9.94806E-5	2.35499E-4	24.996	239.7	3579591234.938	9122298500	06.06.2017_12:53:54
373	371	5	-0.437201316	0.0362024953	2.08677E-4	1.04726E-4	2.33472E-4	26.646	239.7	3579591242.072	9122302500	06.06.2017_12:54:02
374	372	5	-0.767409886	0.036187491	2.28883E-4	9.37586E-5	2.47361E-4	22.272	239.7	3579591249.207	9122300000	06.06.2017_12:54:09
375	373	5	-1.08714244	0.0361961967	2.33413E-4	9.67388E-5	2.52666E-4	22.518	239.7	3579591256.341	9122301600	06.06.2017_12:54:16
376	374	5	-0.439388565	0.0361838894	2.32638E-4	1.03593E-4	2.54633E-4	24.012	239.7	3579591263.479	9122297700	06.06.2017_12:54:23
377	375	5	-0.782255688	0.0361936829	2.39492E-4	1.07646E-4	2.6256E-4	24.204	239.7	3579591270.611	9122298100	06.06.2017_12:54:30
378	376	5	-1.12995753	0.036196711	2.25306E-4	1.01626E-4	2.47182E-4	24.282	239.7	3579591277.748	9122297200	06.06.2017_12:54:37
379	377	5	-0.480159284	0.0361795829	2.22505E-4	1.00792E-4	2.44262E-4	24.366	239.7	3579591284.881	9122296700	06.06.2017_12:54:44
380	378	5	-0.793588388	0.0361516993	2.13803E-4	1.03772E-4	2.37645E-4	25.902	239.7	3579591292.015	9122302900	06.06.2017_12:54:52
381	379	5	-1.13584165	0.0361495159	2.19763E-4	1.07885E-4	2.44798E-4	26.154	239.7	3579591299.152	9122301400	06.06.2017_12:54:59
382	380	5	-0.427494827	0.0361452925	2.17737E-4	9.9421E-5	2.39373E-4	24.546	239.7	3579591306.286	9122301200	06.06.2017_12:55:06
383	381	5	-0.780804568	0.0361241953	2.17379E-4	1.02163E-4	2.40208E-4	25.176	239.7	3579591313.421	9122303200	06.06.2017_12:55:13
384	382	5	-1.13100767	0.0361166345	2.21551E-4	1.12355E-4	2.48374E-4	26.898	239.7	3579591320.556	9122307800	06.06.2017_12:55:20
385	383	5	-0.450186149	0.0361130242	2.14816E-4	9.36394E-5	2.34366E-4	23.562	239.7	3579591327.691	9122306800	06.06.2017_12:55:27
386	384	5	-0.792094795	0.0360827317	2.06173E-4	9.75733E-5	2.28108E-4	25.326	239.7	3579591334.826	9122317800	06.06.2017_12:55:34
387	385	5	-1.13398076	0.0361043187	2.10465E-4	9.13148E-5	2.29419E-4	23.466	239.7	3579591341.962	9122310000	06.06.2017_12:55:41
388	386	5	-0.444541045	0.0361003793	2.08856E-4	1.05858E-4	2.34128E-4	26.874	239.7	3579591349.096	9122308200	06.06.2017_12:55:49
389	387	5	-0.76245151	0.0360965344	1.99498E-4	1.01924E-4	2.23995E-4	27.06	239.7	3579591356.232	9122310400	06.06.2017_12:55:56
390	388	5	-1.08979168	0.036088744	2.11717E-4	9.8825E-5	2.33651E-4	25.02	239.7	3579591363.366	9122307000	06.06.2017_12:56:03
391	389	5	-0.397773501	0.0360642291	2.07306E-4	1.10448E-4	2.34903E-4	28.05	239.7	3579591370.501	9122308500	06.06.2017_12:56:10
392	390	5	-0.731598244	0.0360748918	2.20419E-4	1.02818E-4	2.43247E-4	25.014	239.7	3579591377.634	9122311500	06.06.2017_12:56:17
393	391	5	-1.07587153	0.0360519618	2.07246E-4	1.14084E-4	2.36572E-4	28.83	239.7	3579591384.77	9122310900	06.06.2017_12:56:24
394	392	5	-0.353482047	0.0360489751	2.20777E-4	1.05858E-4	2.44858E-4	25.614	239.7	3579591391.905	9122314600	06.06.2017_12:56:31
395	393	5	-0.667788599	0.0360441195	2.19763E-4	1.04666E-4	2.43426E-4	25.47	239.7	3579591399.04	9122309300	06.06.2017_12:56:39
396	394	5	-1.00910084	0.0360248931	2.20002E-4	9.99575E-5	2.41638E-4	24.432	239.7	3579591406.175	9122312200	06.06.2017_12:56:46
397	395	5	-0.308056592	0.0360155907	2.23399E-4	1.20521E-4	2.53798E-4	28.344	239.7	3579591413.31	9122320800	06.06.2017_12:56:53
398	396	5	-0.644083549	0.0360124814	2.16366E-4	1.08541E-4	2.42115E-4	26.646	239.7	3579591420.446	9122318200	06.06.2017_12:57:00
399	397	5	-0.982204144	0.0360143493	2.17975E-4	1.13845E-4	2.45871E-4	27.576	239.7	3579591427.579	9122315600	06.06.2017_12:57:07
400	398	5	-0.293243536	0.0360059213	2.18512E-4	1.01209E-4	2.40804E-4	24.864	239.7	3579591434.717	9122316700	06.06.2017_12:57:14
x-Achse	Gaussmeter_425	z-Achse	Keithley_2000_(1)	Keithley_2000_(2)	SR830_(1)_X	SR830_(1)_Y	SR830_(1)_R	SR830_(1)_Phi	SR830_(1)_Ref._Freq.	Zeitstempel	EIP_548A	Zeit/Datum
150	151.2	6	-1.12784957	0.0361708005	9.03015E-5	7.80827E-6	9.06591E-5	4.956	239.7	3579591455.454	9122319500	06.06.2017_12:57:35
151	152	6	-0.466976353	0.0361632609	8.52351E-5	2.02657E-6	8.52947E-5	1.368	239.7	3579591462.588	9122323900	06.06.2017_12:57:42
152	153	6	-0.815632869	0.0361484381	7.9215E-5	-2.26499E-6	7.9215E-5	-1.614	239.7	3579591469.722	9122323300	06.06.2017_12:57:49
153	153.9	6	-1.12901611	0.0361485867	8.56523E-5	1.27555E-5	8.6606E-5	8.496	239.7	3579591476.857	9122314300	06.06.2017_12:57:56
154	154.9	6	-0.475240846	0.0361540443	8.8573E-5	2.3842E-7	8.8573E-5	0.174	239.7	3579591483.993	9122319300	06.06.2017_12:58:03
155	155.9	6	-0.800297374	0.0361701718	8.82153E-5	-1.1921E-6	8.82153E-5	-0.738	239.7	3579591491.127	9122313300	06.06.2017_12:58:11
156	156.8	6	-1.1284104	0.0361592096	8.55927E-5	-6.55655E-7	8.55927E-5	-0.402	239.7	3579591498.264	9122315400	06.06.2017_12:58:18
157	157.8	6	-0.460403019	0.0361893999	9.10764E-5	5.84128E-6	9.12552E-5	3.708	239.7	3579591505.398	9122306200	06.06.2017_12:58:25
158	158.7	6	-0.794153647	0.0361953948	8.86326E-5	7.68906E-6	8.89902E-5	4.986	239.7	3579591512.531	9122311200	06.06.2017_12:58:32
159	159.7	6	-1.13437039	0.0361940542	8.85134E-5	1.1921E-5	8.93478E-5	7.692	239.7	3579591519.67	9122311200	06.06.2017_12:58:39
160	160.7	6	-0.455653467	0.0362021033	8.1182E-5	8.2255E-6	8.15396E-5	5.79	239.7	3579591526.802	9122309000	06.06.2017_12:58:46
161	161.7	6	-0.810835081	0.0362028039	8.71425E-5	2.56301E-6	8.72021E-5	1.686	239.7	3579591533.938	9122314100	06.06.2017_12:58:53
162	162.6	6	-1.15428986	0.0361937742	8.94074E-5	2.4438E-6	8.94074E-5	1.578	239.7	3579591541.072	9122319400	06.06.2017_12:59:01
163	163.5	6	-0.465707114	0.0361961268	8.23145E-5	6.31812E-6	8.25529E-5	4.398	239.7	3579591548.208	9122313900	06.06.2017_12:59:08
164	164.6	6	-0.817332772	0.0361997031	8.38046E-5	9.89443E-6	8.4341E-5	6.732	239.7	3579591555.342	9122311800	06.06.2017_12:59:15
165	165.5	6	-1.14008359	0.0362022654	9.1136E-5	9.17917E-6	9.16128E-5	5.742	239.7	3579591562.476	9122309100	06.06.2017_12:59:22
166	166.6	6	-0.413017736	0.0361589548	9.58447E-5	7.2718E-6	9.61428E-5	4.356	239.7	3579591569.612	9122315400	06.06.2017_12:59:29
167	167.5	6	-0.754508938	0.0361784125	8.17184E-5	9.35799E-6	8.22549E-5	6.534	239.7	3579591576.748	9122308200	06.06.2017_12:59:36
168	168.5	6	-1.10512499	0.0361946969	8.57119E-5	1.28747E-5	8.67252E-5	8.556	239.7	3579591583.883	9122304900	06.06.2017_12:59:43
169	169.3	6	-0.405490341	0.0361687804	8.38046E-5	1.13845E-5	8.45795E-5	7.764	239.7	3579591591.017	9122310200	06.06.2017_12:59:51
170	170.4	6	-0.764318931	0.0361550556	8.6308E-5	1.06693E-5	8.70232E-5	7.062	239.7	3579591598.151	9122320500	06.06.2017_12:59:58
171	171.4	6	-1.10900976	0.0361341487	9.32817E-5	6.0797E-6	9.34605E-5	3.744	239.7	3579591605.286	9122320900	06.06.2017_13:00:05
172	172.5	6	-0.433520689	0.0361606912	9.03611E-5	4.88761E-6	9.04803E-5	3.102	239.7	3579591612.422	9122312600	06.06.2017_13:00:12
173	173.4	6	-0.784297914	0.0361333593	8.91094E-5	5.12603E-6	8.92286E-5	3.318	239.7	3579591619.557	9122317000	06.06.2017_13:00:19
174	174.3	6	-1.100655	0.0361265547	8.33874E-5	5.78168E-6	8.35662E-5	3.978	239.7	3579591626.691	9122316400	06.06.2017_13:00:26
175	175.2	6	-0.384516643	0.0361057859	8.25529E-5	5.78168E-6	8.27317E-5	4.038	239.7	3579591633.827	9122319100	06.06.2017_13:00:33
176	176.3	6	-0.721254321	0.0361061219	7.29566E-5	8.94073E-7	7.29566E-5	0.708	239.7	3579591640.962	9122322100	06.06.2017_13:00:40
177	177.3	6	-1.03529919	0.0361014597	7.3195E-5	-7.09298E-6	7.3493E-5	-5.514	239.7	3579591648.098	9122321800	06.06.2017_13:00:48
178	178.3	6	-0.33081942	0.0361024129	7.52215E-5	-5.96051E-8	7.52215E-5	-0.024	239.7	3579591655.231	9122322700	06.06.2017_13:00:55
179	179.2	6	-0.651369008	0.0360970196	7.6056E-5	5.9605E-7	7.6056E-5	0.45	239.7	3579591662.366	9122322900	06.06.2017_13:01:02
180	180.2	6	-0.961818814	0.0360873169	8.07648E-5	4.76841E-7	8.07648E-5	0.354	239.7	3579591669.5	9122321800	06.06.2017_13:01:09
181	181.1	6	-0.268906019	0.0360775329	8.82153E-5	7.09298E-6	8.85134E-5	4.596	239.7	3579591676.635	9122326100	06.06.2017_13:01:16
182	182.2	6	-0.62011895	0.0360620161	8.98843E-5	6.85456E-6	9.01823E-5	4.386	239.7	3579591683.771	9122331900	06.06.2017_13:01:23
183	183.1	6	-0.973453704	0.0360649838	9.28049E-5	1.32323E-5	9.37586E-5	8.13	239.7	3579591690.905	9122329600	06.06.2017_13:01:30
184	184	6	-0.303957307	0.0360756057	9.29241E-5	9.00036E-6	9.33413E-5	5.55	239.7	3579591698.041	9122326100	06.06.2017_13:01:38
185	185	6	-0.644859081	0.0360870119	8.55927E-5	9.05996E-6	8.60696E-5	6.066	239.7	3579591705.174	9122321600	06.06.2017_13:01:45
186	186.1	6	-0.972880279	0.0360764786	8.54139E-5	1.23978E-5	8.6308E-5	8.28	239.7	3579591712.31	9122320700	06.06.2017_13:01:52
187	187	6	-0.275471515	0.0360746748	8.23741E-5	-1.07289E-6	8.23741E-5	-0.72	239.7	3579591719.445	9122323100	06.06.2017_13:01:59
188	188.1	6	-0.593407738	0.0360920328	8.38046E-5	4.94721E-6	8.39238E-5	3.414	239.7	3579591726.579	9122330500	06.06.2017_13:02:06
189	189.1	6	-0.90906613	0.0360894842	8.9467E-5	6.37773E-6	8.97055E-5	4.11	239.7	3579591733.715	9122322000	06.06.2017_13:02:13
190	190	6	-0.20928169	0.036090247	8.58312E-5	8.16589E-6	8.62484E-5	5.436	239.7	3579591740.851	9122322000	06.06.2017_13:02:20
191	190.9	6	-0.529261601	0.0360876805	7.79633E-5	1.01925E-5	7.8619E-5	7.476	239.7	3579591747.985	9122318500	06.06.2017_13:02:27
192	192	6	-0.853748475	0.0360741472	8.33874E-5	6.19891E-6	8.36258E-5	4.272	239.7	3579591755.12	9122327300	06.06.2017_13:02:35
193	193	6	-0.189619287	0.0360656205	8.55927E-5	6.31812E-6	8.57715E-5	4.23	239.7	3579591762.255	9122323900	06.06.2017_13:02:42
194	193.9	6	-0.518324504	0.0360531813	8.64272E-5	8.52352E-6	8.68444E-5	5.64	239.7	3579591769.39	9122327900	06.06.2017_13:02:49
195	195	6	-0.855805678	0.0360348563	9.22685E-5	-3.5763E-7	9.22685E-5	-0.186	239.7	3579591776.525	9122331000	06.06.2017_13:02:56
196	195.9	6	-1.17456839	0.0360312162	9.69772E-5	1.96697E-6	9.69772E-5	1.182	239.7	3579591783.66	9122332000	06.06.2017_13:03:03
197	196.9	6	-0.469772698	0.036023722	9.79309E-5	1.35899E-5	9.88846E-5	7.92	239.7	3579591790.794	9122332900	06.06.2017_13:03:10
198	197.9	6	-0.803641655	0.0360154097	9.34605E-5	1.01925E-5	9.40566E-5	6.228	239.7	3579591797.929	9122333100	06.06.2017_13:03:17
199	198.9	6	-1.11959075	0.0360147294	1.00434E-4	4.7088E-6	1.00554E-4	2.7	239.7	3579591805.063	9122333700	06.06.2017_13:03:25
200	199.8	6	-0.46748778	0.0360445905	8.66656E-5	2.98025E-6	8.67252E-5	2.004	239.7	3579591812.199	9122326700	06.06.2017_13:03:32
201	200.8	6	-0.786861924	0.0360423373	8.71425E-5	1.22786E-5	8.80365E-5	8.052	239.7	3579591819.335	9122335000	06.06.2017_13:03:39
202	201.8	6	-1.13313305	0.0360515429	8.79173E-5	1.00732E-5	8.85134E-5	6.57	239.7	3579591826.47	9122333600	06.06.2017_13:03:46
203	202.8	6	-0.446612521	0.0360435199	8.8573E-5	5.96049E-6	8.87518E-5	3.876	239.7	3579591833.602	9122329000	06.06.2017_13:03:53
204	203.8	6	-0.795472596	0.036040799	9.82885E-5	1.2219E-5	9.90634E-5	7.11	239.7	3579591840.739	9122328800	06.06.2017_13:04:00
205	204.7	6	-1.11337087	0.0360310513	8.4043E-5	9.05996E-6	8.45199E-5	6.18	239.7	3579591847.875	9122323500	06.06.2017_13:04:07
206	205.8	6	-0.400610568	0.0360171252	9.06591E-5	1.25766E-5	9.15532E-5	7.908	239.7	3579591855.009	9122337400	06.06.2017_13:04:15
207	206.8	6	-0.724211052	0.0360298406	9.81097E-5	1.95504E-5	1.00077E-4	11.274	239.7	3579591862.144	9122333600	06.06.2017_13:04:22
208	207.7	6	-1.0689342	0.036047563	9.77521E-5	1.73451E-5	9.93018E-5	10.086	239.7	3579591869.278	9122328000	06.06.2017_13:04:29
209	208.7	6	-0.417016312	0.0360517059	9.59043E-5	1.86564E-5	9.77521E-5	11.028	239.7	3579591876.413	9122324600	06.06.2017_13:04:36
210	209.7	6	-0.766607879	0.0360435453	1.03772E-4	1.78815E-5	1.05322E-4	9.786	239.7	3579591883.547	9122324200	06.06.2017_13:04:43
211	210.8	6	-1.07884477	0.0360375797	1.10329E-4	9.4772E-6	1.10746E-4	4.92	239.7	3579591890.682	9122327500	06.06.2017_13:04:50
212	211.7	6	-0.410456264	0.036040282	1.06156E-4	2.49745E-5	1.09077E-4	13.266	239.7	3579591897.819	9122328100	06.06.2017_13:04:57
213	212.7	6	-0.763609587	0.0360226903	1.05441E-4	1.92524E-5	1.0717E-4	10.35	239.7	3579591904.953	9122332600	06.06.2017_13:05:04
214	213.7	6	-1.11448336	0.0360441385	1.08183E-4	2.00869E-5	1.1009E-4	10.524	239.7	3579591912.089	9122324700	06.06.2017_13:05:12
215	214.7	6	-0.432312501	0.0360106412	1.00077E-4	2.46764E-5	1.03117E-4	13.854	239.7	3579591919.224	9122337300	06.06.2017_13:05:19
216	215.6	6	-0.766045579	0.0359787362	1.10388E-4	1.94908E-5	1.12117E-4	10.014	239.7	3579591926.358	9122335700	06.06.2017_13:05:26
217	216.6	6	-1.08243987	0.0359946584	1.17779E-4	2.4438E-5	1.20283E-4	11.73	239.7	3579591933.493	9122334300	06.06.2017_13:05:33
218	217.7	6	-0.389973295	0.0359848473	1.0562E-4	1.02521E-5	1.06097E-4	5.568	239.7	3579591940.628	9122328600	06.06.2017_13:05:40
219	218.7	6	-0.707829264	0.0359723403	1.1319E-4	2.83123E-5	1.16706E-4	14.064	239.7	3579591947.763	9122324900	06.06.2017_13:05:47
220	219.6	6	-1.02416535	0.0359730011	1.28151E-4	2.9564E-5	1.31489E-4	12.99	239.7	3579591954.897	9122335300	06.06.2017_13:05:54
221	220.7	6	-0.336514179	0.0359751875	1.22369E-4	1.7047E-5	1.23561E-4	7.938	239.7	3579591962.033	9122326400	06.06.2017_13:06:02
222	221.6	6	-0.660388395	0.0359613216	1.27257E-4	2.95044E-5	1.30654E-4	13.062	239.7	3579591969.167	9122334700	06.06.2017_13:06:09
223	222.5	6	-1.00552947	0.035954819	1.36019E-4	2.50341E-5	1.38343E-4	10.44	239.7	3579591976.302	9122334200	06.06.2017_13:06:16
224	223.6	6	-0.304445634	0.0359564928	1.2231E-4	2.21134E-5	1.24277E-4	10.272	239.7	3579591983.437	9122330600	06.06.2017_13:06:23
225	224.6	6	-0.631305809	0.0359770572	1.0705E-4	2.53917E-5	1.09971E-4	13.344	239.7	3579591990.573	9122332100	06.06.2017_13:06:30
226	225.6	6	-0.989548958	0.035979827	1.13488E-4	1.56165E-5	1.14501E-4	7.842	239.7	3579591997.705	9122331700	06.06.2017_13:06:37
227	226.5	6	-0.313791254	0.0359791331	9.67984E-5	2.05637E-5	9.89442E-5	12.012	239.7	3579592004.841	9122324900	06.06.2017_13:06:44
228	227.6	6	-0.657401142	0.0359862452	1.10984E-4	2.37824E-5	1.13547E-4	12.102	239.7	3579592011.976	9122327500	06.06.2017_13:06:51
229	228.5	6	-0.985075388	0.0360023926	1.12236E-4	1.80603E-5	1.13726E-4	9.156	239.7	3579592019.112	9122317800	06.06.2017_13:06:59
230	229.6	6	-0.283393064	0.0360084853	1.11104E-4	2.48553E-5	1.13845E-4	12.606	239.7	3579592026.247	9122316600	06.06.2017_13:07:06
231	230.6	6	-0.604421116	0.036008221	1.14263E-4	2.83123E-5	1.1772E-4	13.92	239.7	3579592033.381	9122327200	06.06.2017_13:07:13
232	231.5	6	-0.927728306	0.0359879335	1.29045E-4	2.31267E-5	1.31131E-4	10.158	239.7	3579592040.515	9122321200	06.06.2017_13:07:20
233	232.5	6	-0.250336268	0.0359879969	1.22369E-4	2.06829E-5	1.24157E-4	9.594	239.7	3579592047.651	9122324700	06.06.2017_13:07:27
234	233.5	6	-0.598773818	0.0359765065	1.44781E-4	2.12194E-5	1.46271E-4	8.34	239.7	3579592054.785	9122326000	06.06.2017_13:07:34
235	234.5	6	-0.938281151	0.0359768919	1.33098E-4	3.55246E-5	1.37747E-4	14.946	239.7	3579592061.921	9122331700	06.06.2017_13:07:41
236	235.5	6	-0.258928513	0.0359745095	1.33217E-4	3.66571E-5	1.38224E-4	15.384	239.7	3579592069.055	9122325200	06.06.2017_13:07:49
237	236.6	6	-0.621947585	0.0359633566	1.29343E-4	3.24848E-5	1.33396E-4	14.112	239.7	3579592076.192	9122331200	06.06.2017_13:07:56
238	237.5	6	-0.975404164	0.0359453751	1.31966E-4	3.14119E-5	1.35661E-4	13.392	239.7	3579592083.324	9122333200	06.06.2017_13:08:03
239	238.5	6	-0.30016475	0.0359375319	1.38224E-4	2.9862E-5	1.41383E-4	12.192	239.7	3579592090.461	9122328800	06.06.2017_13:08:10
240	239.5	6	-0.66005369	0.035970628	1.36317E-4	4.1187E-5	1.42396E-4	16.812	239.7	3579592097.595	9122326300	06.06.2017_13:08:17
241	240.5	6	-0.999726838	0.0359858713	1.42218E-4	3.63591E-5	1.46748E-4	14.34	239.7	3579592104.731	9122322800	06.06.2017_13:08:24
242	241.5	6	-0.276587995	0.0359705579	1.47344E-4	2.33651E-5	1.49132E-4	9.024	239.7	3579592111.866	9122326100	06.06.2017_13:08:31
243	242.4	6	-0.631923856	0.0359642283	1.31072E-4	3.28424E-5	1.35125E-4	14.088	239.7	3579592119	9122329000	06.06.2017_13:08:38
244	243.4	6	-0.987323463	0.0359433927	1.15097E-4	2.73586E-5	1.18316E-4	13.386	239.7	3579592126.135	9122332400	06.06.2017_13:08:46
245	244.5	6	-0.281771954	0.0359460318	1.45853E-4	2.90276E-5	1.48715E-4	11.268	239.7	3579592133.27	9122330800	06.06.2017_13:08:53
246	245.5	6	-0.651927781	0.0359274664	1.70589E-4	2.26499E-5	1.7208E-4	7.566	239.7	3579592140.406	9122331800	06.06.2017_13:09:00
247	246.5	6	-1.00020453	0.0359178717	1.89603E-4	1.81199E-5	1.90497E-4	5.472	239.7	3579592147.54	9122338800	06.06.2017_13:09:07
248	247.5	6	-0.338950685	0.035934711	1.84775E-4	2.34843E-5	1.86265E-4	7.26	239.7	3579592154.675	9122336300	06.06.2017_13:09:14
249	248.4	6	-0.676770902	0.0359203506	1.39595E-4	2.63454E-5	1.42039E-4	10.692	239.7	3579592161.812	9122335100	06.06.2017_13:09:21
250	249.4	6	-0.993561343	0.0359156214	1.36615E-4	3.11139E-5	1.40131E-4	12.834	239.7	3579592168.945	9122329700	06.06.2017_13:09:28
251	250.5	6	-0.273092595	0.0359306409	1.24157E-4	3.89221E-5	1.30118E-4	17.424	239.7	3579592176.078	9122326100	06.06.2017_13:09:36
252	251.4	6	-0.60257565	0.0359252358	1.25886E-4	2.6703E-5	1.28687E-4	11.988	239.7	3579592183.214	9122325000	06.06.2017_13:09:43
253	252.5	6	-0.950986755	0.0359338421	1.176E-4	2.53321E-5	1.20283E-4	12.168	239.7	3579592190.35	9122324300	06.06.2017_13:09:50
254	253.5	6	-0.273803005	0.0359324153	1.28866E-4	3.45113E-5	1.33396E-4	15	239.7	3579592197.483	9122327800	06.06.2017_13:09:57
255	254.4	6	-0.617729474	0.0359584872	1.32204E-4	3.02197E-5	1.35601E-4	12.876	239.7	3579592204.62	9122317200	06.06.2017_13:10:04
256	255.4	6	-0.950849186	0.0359368881	1.35184E-4	3.17099E-5	1.3882E-4	13.212	239.7	3579592211.754	9122322700	06.06.2017_13:10:11
257	256.4	6	-0.269340018	0.035933242	1.31668E-4	3.45113E-5	1.36138E-4	14.688	239.7	3579592218.889	9122324900	06.06.2017_13:10:18
258	257.3	6	-0.609145517	0.0359202447	1.29522E-4	3.30808E-5	1.33694E-4	14.328	239.7	3579592226.023	9122327000	06.06.2017_13:10:26
259	258.3	6	-0.948785071	0.0359111899	1.4639E-4	4.15447E-5	1.52172E-4	15.852	239.7	3579592233.159	9122329400	06.06.2017_13:10:33
260	259.4	6	-0.279755292	0.0359083182	1.69219E-4	4.32732E-5	1.74702E-4	14.352	239.7	3579592240.292	9122324100	06.06.2017_13:10:40
261	260.4	6	-0.614988508	0.0359074289	1.54973E-4	4.74455E-5	1.62066E-4	17.028	239.7	3579592247.428	9122332500	06.06.2017_13:10:47
262	261.4	6	-0.962901027	0.0358983877	1.59682E-4	3.97565E-5	1.64569E-4	13.992	239.7	3579592254.565	9122326100	06.06.2017_13:10:54
263	262.4	6	-0.307321651	0.0358916545	1.50324E-4	4.51806E-5	1.5694E-4	16.728	239.7	3579592261.698	9122331600	06.06.2017_13:11:01
264	263.3	6	-0.671649338	0.0358772337	1.34409E-4	4.6313E-5	1.42218E-4	19.026	239.7	3579592268.834	9122335900	06.06.2017_13:11:08
265	264.3	6	-1.02682927	0.0358748449	1.28509E-4	3.14715E-5	1.32323E-4	13.764	239.7	3579592275.968	9122335500	06.06.2017_13:11:15
266	265.5	6	-0.344195119	0.0358714825	1.04011E-4	2.33651E-5	1.06574E-4	12.678	239.7	3579592283.104	9122336600	06.06.2017_13:11:23
267	266.4	6	-0.707126379	0.0358640967	1.1015E-4	3.15311E-5	1.14561E-4	15.972	239.7	3579592290.237	9122335800	06.06.2017_13:11:30
268	267.3	6	-1.06472626	0.0358644755	1.04905E-4	2.31863E-5	1.07468E-4	12.462	239.7	3579592297.374	9122337800	06.06.2017_13:11:37
269	268.3	6	-0.415899878	0.0358786766	1.07706E-4	8.04669E-6	1.08004E-4	4.302	239.7	3579592304.508	9122330800	06.06.2017_13:11:44
270	269.3	6	-0.765469599	0.0358879427	1.19448E-4	3.53458E-5	1.24575E-4	16.506	239.7	3579592311.641	9122329300	06.06.2017_13:11:51
271	270.3	6	-1.07576413	0.0358696711	1.22369E-4	3.68955E-5	1.27853E-4	16.77	239.7	3579592318.777	9122338300	06.06.2017_13:11:58
272	271.3	6	-0.395044479	0.0358549611	1.39357E-4	4.49421E-5	1.4645E-4	17.892	239.7	3579592325.913	9122330500	06.06.2017_13:12:05
273	272.3	6	-0.747966587	0.0358595957	1.3584E-4	3.59418E-5	1.40549E-4	14.838	239.7	3579592333.048	9122335600	06.06.2017_13:12:13
274	273.3	6	-1.08904725	0.035848558	1.30535E-4	3.46305E-5	1.35065E-4	14.868	239.7	3579592340.182	9122335800	06.06.2017_13:12:20
275	274.2	6	-0.412252572	0.0358433208	1.24873E-4	4.12466E-5	1.31489E-4	18.282	239.7	3579592347.321	9122340900	06.06.2017_13:12:27
276	275.2	6	-0.72346141	0.0358439151	1.31191E-4	4.67899E-5	1.39297E-4	19.638	239.7	3579592354.453	9122339800	06.06.2017_13:12:34
277	276.2	6	-1.04707921	0.035887445	1.41085E-4	4.04718E-5	1.46748E-4	16.026	239.7	3579592361.585	9122326400	06.06.2017_13:12:41
278	277.3	6	-0.365630529	0.0358944762	1.49311E-4	4.48229E-5	1.55927E-4	16.722	239.7	3579592368.723	9122324100	06.06.2017_13:12:48
279	278.2	6	-0.717977197	0.0358801044	1.52052E-4	5.34656E-5	1.61172E-4	19.38	239.7	3579592375.857	9122330500	06.06.2017_13:12:55
280	279.2	6	-1.05833442	0.0358665378	1.53244E-4	4.16043E-5	1.58788E-4	15.198	239.7	3579592382.992	9122333800	06.06.2017_13:13:02
281	280.3	6	-0.331210495	0.0358717801	1.48715E-4	4.58362E-5	1.55629E-4	17.136	239.7	3579592390.127	9122330300	06.06.2017_13:13:10
282	281.2	6	-0.685632352	0.0358647398	1.52291E-4	5.29888E-5	1.61231E-4	19.2	239.7	3579592397.261	9122328900	06.06.2017_13:13:17
283	282.2	6	-1.00014163	0.0358533261	1.53423E-4	4.65515E-5	1.60337E-4	16.878	239.7	3579592404.397	9122335200	06.06.2017_13:13:24
284	283.3	6	-0.337543532	0.0358428623	1.55569E-4	5.3108E-5	1.6445E-4	18.852	239.7	3579592411.531	9122339000	06.06.2017_13:13:31
285	284.2	6	-0.695978869	0.0358423196	1.47224E-4	4.18427E-5	1.53066E-4	15.87	239.7	3579592418.666	9122341000	06.06.2017_13:13:38
286	285.2	6	-1.04849058	0.035873814	1.83404E-4	5.97837E-5	1.92941E-4	18.054	239.7	3579592425.801	9122324700	06.06.2017_13:13:45
287	286.2	6	-0.385015327	0.0358661809	1.91391E-4	7.03339E-5	2.03908E-4	20.184	239.7	3579592432.936	9122332600	06.06.2017_13:13:52
288	287.1	6	-0.704266061	0.0358381635	1.86325E-4	6.81286E-5	1.98365E-4	20.094	239.7	3579592440.071	9122332100	06.06.2017_13:14:00
289	288.2	6	-1.05440877	0.0358309811	1.83285E-4	5.06046E-5	1.9014E-4	15.444	239.7	3579592447.206	9122332900	06.06.2017_13:14:07
290	289.2	6	-0.331273693	0.0358175195	1.85073E-4	6.0797E-5	1.94789E-4	18.192	239.7	3579592454.34	9122337100	06.06.2017_13:14:14
291	290.1	6	-0.69506354	0.0358223656	1.52768E-4	4.76839E-5	1.60039E-4	17.334	239.7	3579592461.475	9122340800	06.06.2017_13:14:21
292	291.1	6	-1.01795565	0.0358283297	1.56642E-4	1.99677E-5	1.57953E-4	7.272	239.7	3579592468.611	9122337400	06.06.2017_13:14:28
293	292.2	6	-0.336293709	0.0358433237	1.46271E-4	4.46441E-5	1.52946E-4	16.992	239.7	3579592475.745	9122336900	06.06.2017_13:14:35
294	293.1	6	-0.696242757	0.0358444527	1.55271E-4	5.4002E-5	1.6445E-4	19.182	239.7	3579592482.883	9122332100	06.06.2017_13:14:42
295	294.1	6	-1.050293	0.035844418	1.68384E-4	5.67439E-5	1.77682E-4	18.624	239.7	3579592490.025	9122335200	06.06.2017_13:14:50
296	295.2	6	-0.395487675	0.0358494373	1.87815E-4	6.59828E-5	1.9908E-4	19.368	239.7	3579592497.152	9122329300	06.06.2017_13:14:57
297	296.1	6	-0.760292145	0.0358646808	2.06471E-4	7.51619E-5	2.19763E-4	20.004	239.7	3579592504.286	9122325200	06.06.2017_13:15:04
298	297.1	6	-1.08259518	0.035838837	2.23816E-4	9.01227E-5	2.41281E-4	21.93	239.7	3579592511.42	9122336100	06.06.2017_13:15:11
299	298.1	6	-0.41022779	0.0358401722	2.46348E-4	8.26125E-5	2.59819E-4	18.54	239.7	3579592518.554	9122334600	06.06.2017_13:15:18
300	299.1	6	-0.770907493	0.0358359567	2.46229E-4	7.59368E-5	2.57673E-4	17.142	239.7	3579592525.69	9122339800	06.06.2017_13:15:25
301	300	6	-1.1193155	0.035818679	2.30134E-4	8.52947E-5	2.45454E-4	20.334	239.7	3579592532.825	9122337200	06.06.2017_13:15:32
302	301	6	-0.472883037	0.0358046825	2.15531E-4	8.41026E-5	2.31386E-4	21.318	239.7	3579592539.96	9122343900	06.06.2017_13:15:39
303	302	6	-0.829641749	0.0358114332	2.04683E-4	6.31814E-5	2.1422E-4	17.16	239.7	3579592547.094	9122343200	06.06.2017_13:15:47
304	303	6	-1.17279055	0.0358056309	1.96219E-4	6.82478E-5	2.07723E-4	19.188	239.7	3579592554.229	9122340700	06.06.2017_13:15:54
305	304	6	-0.520138294	0.0358256017	1.85252E-4	5.94261E-5	1.9455E-4	17.796	239.7	3579592561.366	9122338900	06.06.2017_13:16:01
306	305	6	-0.864218092	0.0358232106	1.79351E-4	6.71749E-5	1.91511E-4	20.538	239.7	3579592568.499	9122337600	06.06.2017_13:16:08
307	306	6	-1.17411438	0.0358214706	1.84537E-4	6.77709E-5	1.96637E-4	20.178	239.7	3579592575.634	9122339700	06.06.2017_13:16:15
308	307	6	-0.47596579	0.035830553	1.75477E-4	5.99625E-5	1.85431E-4	18.864	239.7	3579592582.769	9122326400	06.06.2017_13:16:22
309	308	6	-0.82908221	0.0358371604	1.61828E-4	5.97241E-5	1.72497E-4	20.268	239.7	3579592589.903	9122336700	06.06.2017_13:16:29
310	309	6	-1.17080539	0.0358198566	1.74166E-4	5.61478E-5	1.83047E-4	17.868	239.7	3579592597.039	9122338400	06.06.2017_13:16:37
311	310	6	-0.510112126	0.0358320821	2.01882E-4	7.95131E-5	2.16962E-4	21.498	239.7	3579592604.173	9122328900	06.06.2017_13:16:44
312	311	6	-0.834786924	0.0358195314	2.23518E-4	7.88574E-5	2.37049E-4	19.44	239.7	3579592611.309	9122334700	06.06.2017_13:16:51
313	312	6	-1.17228775	0.03580574	2.36631E-4	9.29837E-5	2.54275E-4	21.456	239.7	3579592618.444	9122337000	06.06.2017_13:16:58
314	313	6	-0.503448928	0.0358143793	2.52845E-4	8.29105E-5	2.66137E-4	18.156	239.7	3579592625.579	9122332700	06.06.2017_13:17:05
315	314	6	-0.85661557	0.0357970149	2.69534E-4	1.04547E-4	2.89084E-4	21.204	239.7	3579592632.712	9122339200	06.06.2017_13:17:12
316	315	6	-0.186730028	0.0358172415	2.85329E-4	1.1623E-4	3.08098E-4	22.164	239.7	3579592639.847	9122335200	06.06.2017_13:17:19
317	316	6	-0.505056882	0.0358040641	3.18529E-4	1.29105E-4	3.43742E-4	22.068	239.7	3579592646.983	9122337400	06.06.2017_13:17:26
318	317	6	-0.840070339	0.0357899103	3.71994E-4	1.66298E-4	4.07519E-4	24.09	239.7	3579592654.118	9122347700	06.06.2017_13:17:34
319	318	6	-1.17335464	0.0357647263	4.47335E-4	1.94908E-4	4.87925E-4	23.544	239.7	3579592661.255	9122347900	06.06.2017_13:17:41
320	319	6	-0.51901013	0.0357684386	4.88345E-4	2.11895E-4	5.32333E-4	23.46	239.7	3579592668.388	9122341300	06.06.2017_13:17:48
321	320	6	-0.872489413	0.0357717505	4.84647E-4	2.11419E-4	5.28757E-4	23.568	239.7	3579592675.521	9122350600	06.06.2017_13:17:55
322	321	6	-0.204865945	0.0357526963	4.51149E-4	1.93418E-4	4.90848E-4	23.202	239.7	3579592682.657	9122344100	06.06.2017_13:18:02
323	322	6	-0.527938161	0.0357705422	3.94763E-4	1.64808E-4	4.27784E-4	22.662	239.7	3579592689.792	9122345600	06.06.2017_13:18:09
324	323	6	-0.849551728	0.0357549595	3.36053E-4	1.3137E-4	3.60789E-4	21.354	239.7	3579592696.929	9122343100	06.06.2017_13:18:16
325	324	6	-1.15757031	0.0357316859	2.89323E-4	1.28687E-4	3.16622E-4	23.976	239.7	3579592704.062	9122350100	06.06.2017_13:18:24
326	325	6	-0.477057705	0.0357415988	2.64885E-4	9.6858E-5	2.82051E-4	20.088	239.7	3579592711.197	9122344200	06.06.2017_13:18:31
327	326	6	-0.790250148	0.0357518	2.57136E-4	9.31029E-5	2.73468E-4	19.908	239.7	3579592718.331	9122341800	06.06.2017_13:18:38
328	327	6	-1.14322822	0.0357480964	2.27095E-4	9.3997E-5	2.45811E-4	22.488	239.7	3579592725.468	9122348100	06.06.2017_13:18:45
329	328	6	-0.422732231	0.0357599794	2.19584E-4	8.148E-5	2.34188E-4	20.364	239.7	3579592732.603	9122342000	06.06.2017_13:18:52
330	329	6	-0.772691817	0.0357679792	2.03849E-4	7.90362E-5	2.18631E-4	21.198	239.7	3579592739.736	9122343100	06.06.2017_13:18:59
331	330	6	-1.12444792	0.035796025	2.03134E-4	8.03475E-5	2.18452E-4	21.582	239.7	3579592746.872	9122335600	06.06.2017_13:19:06
332	331	6	-0.420536306	0.0357779024	1.96339E-4	7.96919E-5	2.11895E-4	22.086	239.7	3579592754.006	9122340100	06.06.2017_13:19:14
333	332	6	-0.767421492	0.0357794039	1.95027E-4	8.62484E-5	2.13266E-4	23.856	239.7	3579592761.141	9122336600	06.06.2017_13:19:21
334	333	6	-1.09147495	0.0357763	1.93418E-4	7.70097E-5	2.0814E-4	21.714	239.7	3579592768.275	9122339500	06.06.2017_13:19:28
335	334	6	-0.437673041	0.0357732947	1.82808E-4	7.46255E-5	1.97471E-4	22.218	239.7	3579592775.412	9122348500	06.06.2017_13:19:35
336	335	6	-0.781255173	0.0357772667	1.89663E-4	8.62484E-5	2.08379E-4	24.456	239.7	3579592782.547	9122336700	06.06.2017_13:19:42
337	336	6	-1.11948736	0.035770728	1.91511E-4	7.77249E-5	2.0671E-4	22.098	239.7	3579592789.683	9122338000	06.06.2017_13:19:49
338	337	6	-0.469653972	0.0357554925	1.9008E-4	8.33278E-5	2.07544E-4	23.67	239.7	3579592796.817	9122346700	06.06.2017_13:19:56
339	338	6	-0.784384919	0.0357447813	1.96219E-4	7.36122E-5	2.09571E-4	20.562	239.7	3579592803.95	9122346400	06.06.2017_13:20:03
340	339	6	-1.13149379	0.0357398195	1.95027E-4	8.26721E-5	2.11836E-4	22.974	239.7	3579592811.087	9122347100	06.06.2017_13:20:11
341	339	6	-0.441423708	0.0357172358	1.9312E-4	8.28509E-5	2.10167E-4	23.22	239.7	3579592818.221	9122343800	06.06.2017_13:20:18
342	341	6	-0.795222257	0.0357123646	1.96696E-4	9.01823E-5	2.16366E-4	24.642	239.7	3579592825.355	9122350200	06.06.2017_13:20:25
343	342	6	-1.13785951	0.0356996952	1.9765E-4	8.64868E-5	2.1571E-4	23.64	239.7	3579592832.493	9122351900	06.06.2017_13:20:32
344	343	6	-0.452800431	0.0357010136	2.06173E-4	8.32682E-5	2.22386E-4	21.996	239.7	3579592839.625	9122347700	06.06.2017_13:20:39
345	344	6	-0.78036593	0.0356992355	2.04922E-4	7.71885E-5	2.18988E-4	20.64	239.7	3579592846.762	9122353700	06.06.2017_13:20:46
346	345	6	-1.11709476	0.0357116301	1.96517E-4	8.601E-5	2.14518E-4	23.652	239.7	3579592853.895	9122351500	06.06.2017_13:20:53
347	346	6	-0.472209686	0.0356986099	2.01047E-4	7.92746E-5	2.16127E-4	21.528	239.7	3579592861.029	9122351300	06.06.2017_13:21:01
348	347	6	-0.832777489	0.0356913066	1.95445E-4	8.49371E-5	2.13147E-4	23.49	239.7	3579592868.164	9122355400	06.06.2017_13:21:08
349	348	6	-1.17139049	0.0356822717	2.04147E-4	8.90498E-5	2.22803E-4	23.568	239.7	3579592875.3	9122353900	06.06.2017_13:21:15
350	349	6	-0.491863125	0.035655857	2.09273E-4	9.15532E-5	2.28406E-4	23.628	239.7	3579592882.434	9122354000	06.06.2017_13:21:22
351	350	6	-0.811522808	0.0356690888	2.11597E-4	9.15532E-5	2.30552E-4	23.4	239.7	3579592889.571	9122350400	06.06.2017_13:21:29
352	351	6	-1.13354258	0.0356883927	2.06173E-4	1.00255E-4	2.2924E-4	25.932	239.7	3579592896.704	9122350700	06.06.2017_13:21:36
353	351	6	-0.441208561	0.0356767488	2.03014E-4	9.4295E-5	2.23816E-4	24.918	239.7	3579592903.839	9122358700	06.06.2017_13:21:43
354	352	6	-0.760736837	0.0356856228	1.89782E-4	9.10764E-5	2.10525E-4	25.644	239.7	3579592910.975	9122354400	06.06.2017_13:21:50
355	353	6	-1.08818814	0.0356716654	1.95206E-4	8.21357E-5	2.11836E-4	22.818	239.7	3579592918.109	9122355500	06.06.2017_13:21:58
356	354	6	-0.434989043	0.0356660581	1.89901E-4	8.76193E-5	2.09213E-4	24.774	239.7	3579592925.244	9122364600	06.06.2017_13:22:05
357	355	6	-0.781717647	0.0356747771	1.98246E-4	8.73809E-5	2.16604E-4	23.79	239.7	3579592932.379	9122353000	06.06.2017_13:22:12
358	356	6	-1.11191687	0.0356647252	1.99021E-4	8.30297E-5	2.15651E-4	22.65	239.7	3579592939.513	9122356000	06.06.2017_13:22:19
359	357	6	-0.412801671	0.0356776568	1.92405E-4	8.29701E-5	2.09511E-4	23.34	239.7	3579592946.649	9122354000	06.06.2017_13:22:26
360	358	6	-0.744051508	0.0356623201	1.91809E-4	8.98247E-5	2.11836E-4	25.098	239.7	3579592953.785	9122355300	06.06.2017_13:22:33
361	359	6	-1.08941933	0.0356451262	1.97888E-4	9.39374E-5	2.19108E-4	25.404	239.7	3579592960.919	9122356800	06.06.2017_13:22:40
362	360	6	-0.362091338	0.0356606376	2.02001E-4	7.95727E-5	2.17141E-4	21.51	239.7	3579592968.054	9122352000	06.06.2017_13:22:48
363	361	6	-0.721327424	0.0356609439	1.96935E-4	8.93478E-5	2.16306E-4	24.402	239.7	3579592975.188	9122357700	06.06.2017_13:22:55
364	362	6	-1.03551913	0.0356613236	2.14876E-4	1.00971E-4	2.37466E-4	25.176	239.7	3579592982.323	9122357600	06.06.2017_13:23:02
365	363	6	-0.309967076	0.035645257	2.082E-4	9.1136E-5	2.27273E-4	23.64	239.7	3579592989.458	9122350900	06.06.2017_13:23:09
366	364	6	-0.638205285	0.0356480292	2.18869E-4	8.98247E-5	2.36572E-4	22.314	239.7	3579592996.593	9122352100	06.06.2017_13:23:16
367	365	6	-0.960384739	0.0356315612	2.04206E-4	9.27453E-5	2.24234E-4	24.426	239.7	3579593003.728	9122358700	06.06.2017_13:23:23
368	366	6	-0.255397756	0.0356462416	2.00034E-4	9.02419E-5	2.19465E-4	24.282	239.7	3579593010.863	9122356000	06.06.2017_13:23:30
369	367	6	-0.577281144	0.035663064	1.992E-4	9.11956E-5	2.19108E-4	24.606	239.7	3579593017.998	9122348700	06.06.2017_13:23:37
370	368	6	-0.900097089	0.0356570603	2.05041E-4	9.90038E-5	2.27691E-4	25.776	239.7	3579593025.133	9122351400	06.06.2017_13:23:45
371	369	6	-0.209024322	0.0356293375	2.15293E-4	9.9719E-5	2.37287E-4	24.858	239.7	3579593032.269	9122362700	06.06.2017_13:23:52
372	370	6	-0.559431975	0.0356212937	2.07306E-4	9.24473E-5	2.26975E-4	24.042	239.7	3579593039.403	9122356900	06.06.2017_13:23:59
373	371	6	-0.87697579	0.0356399827	2.14876E-4	1.00554E-4	2.37227E-4	25.086	239.7	3579593046.536	9122348900	06.06.2017_13:24:06
374	372	6	-0.21624422	0.0356375812	2.22863E-4	1.14143E-4	2.50401E-4	27.126	239.7	3579593053.673	9122357700	06.06.2017_13:24:13
375	373	6	-0.532413733	0.0356436358	2.37049E-4	1.04368E-4	2.59044E-4	23.766	239.7	3579593060.807	9122361300	06.06.2017_13:24:20
376	374	6	-0.881638583	0.0356375024	2.43009E-4	1.02997E-4	2.63931E-4	22.974	239.7	3579593067.942	9122352300	06.06.2017_13:24:27
377	375	6	-0.198011358	0.0356199305	2.27869E-4	1.03415E-4	2.50282E-4	24.42	239.7	3579593075.078	9122358100	06.06.2017_13:24:35
378	376	6	-0.514872752	0.0356158649	2.25545E-4	1.0717E-4	2.49686E-4	25.422	239.7	3579593082.212	9122365900	06.06.2017_13:24:42
379	377	6	-0.864060839	0.0356141877	2.08498E-4	9.51891E-5	2.29181E-4	24.546	239.7	3579593089.346	9122362100	06.06.2017_13:24:49
380	378	6	-1.17025612	0.0356336947	2.07902E-4	9.19108E-5	2.27333E-4	23.85	239.7	3579593096.482	9122363400	06.06.2017_13:24:56
381	379	6	-0.513461212	0.0356299483	2.11836E-4	9.78713E-5	2.33353E-4	24.804	239.7	3579593103.618	9122354100	06.06.2017_13:25:03
382	380	6	-0.831482388	0.0356046747	2.20538E-4	1.11878E-4	2.47302E-4	26.904	239.7	3579593110.753	9122359500	06.06.2017_13:25:10
383	381	6	-1.17478313	0.0356131341	2.15531E-4	1.03295E-4	2.39016E-4	25.614	239.7	3579593117.886	9122357800	06.06.2017_13:25:17
384	382	6	-0.500245664	0.0356214333	2.12551E-4	1.00792E-4	2.35201E-4	25.368	239.7	3579593125.021	9122356700	06.06.2017_13:25:25
385	383	6	-0.856895387	0.035608757	2.14101E-4	1.02938E-4	2.37585E-4	25.68	239.7	3579593132.156	9122354900	06.06.2017_13:25:32
386	384	6	-0.215215268	0.0356047749	2.22505E-4	1.01328E-4	2.445E-4	24.492	239.7	3579593139.291	9122359300	06.06.2017_13:25:39
387	385	6	-0.563701468	0.0356188865	2.19048E-4	1.03117E-4	2.42115E-4	25.212	239.7	3579593146.427	9122353300	06.06.2017_13:25:46
388	386	6	-0.916725094	0.0356093311	2.09511E-4	1.05799E-4	2.34724E-4	26.796	239.7	3579593153.562	9122354500	06.06.2017_13:25:53
389	387	6	-0.245669697	0.0356025998	2.25068E-4	1.09435E-4	2.50282E-4	25.938	239.7	3579593160.697	9122354400	06.06.2017_13:26:00
390	388	6	-0.608835849	0.0356017101	2.15949E-4	1.00792E-4	2.383E-4	25.026	239.7	3579593167.831	9122356400	06.06.2017_13:26:07
391	389	6	-0.963941516	0.0355980994	2.12968E-4	1.14739E-4	2.41936E-4	28.314	239.7	3579593174.967	9122361200	06.06.2017_13:26:14
392	390	6	-0.302836099	0.0355734671	2.25605E-4	9.60235E-5	2.45215E-4	23.052	239.7	3579593182.099	9122374300	06.06.2017_13:26:22
393	391	6	-0.626591257	0.0355690941	2.19644E-4	1.03176E-4	2.42711E-4	25.158	239.7	3579593189.236	9122366600	06.06.2017_13:26:29
394	392	6	-0.946075737	0.03556682	2.3234E-4	1.07229E-4	2.55885E-4	24.78	239.7	3579593196.371	9122363800	06.06.2017_13:26:36
395	393	6	-0.254993999	0.0355786223	2.2626E-4	1.04487E-4	2.49209E-4	24.786	239.7	3579593203.506	9122360800	06.06.2017_13:26:43
396	394	6	-0.603022946	0.0355690213	2.17379E-4	9.6858E-5	2.38002E-4	24.024	239.7	3579593210.673	9122355800	06.06.2017_13:26:50
397	395	6	-0.960971067	0.0355315291	2.203E-4	1.09792E-4	2.46169E-4	26.496	239.7	3579593217.809	9122369200	06.06.2017_13:26:57
398	396	6	-0.280077266	0.0355310388	2.19286E-4	1.0705E-4	2.44082E-4	26.028	239.7	3579593224.944	9122366300	06.06.2017_13:27:04
399	397	6	-0.632044243	0.0355209256	2.22088E-4	1.06872E-4	2.46467E-4	25.704	239.7	3579593232.078	9122362700	06.06.2017_13:27:12
400	398	6	-0.960232213	0.0355241699	2.26677E-4	1.01924E-4	2.48553E-4	24.216	239.7	3579593239.215	9122363300	06.06.2017_13:27:19
x-Achse	Gaussmeter_425	z-Achse	Keithley_2000_(1)	Keithley_2000_(2)	SR830_(1)_X	SR830_(1)_Y	SR830_(1)_R	SR830_(1)_Phi	SR830_(1)_Ref._Freq.	Zeitstempel	EIP_548A	Zeit/Datum
150	151.2	7	-0.917286668	0.0357089855	9.13148E-5	-1.08481E-5	9.19108E-5	-6.744	239.7	3579593260.463	9122355700	06.06.2017_13:27:40
151	152	7	-0.217432169	0.0357178721	9.1136E-5	5.54326E-6	9.13148E-5	3.516	239.7	3579593267.588	9122349500	06.06.2017_13:27:47
152	153	7	-0.579879231	0.0357177823	8.29701E-5	9.17917E-6	8.35066E-5	6.324	239.7	3579593274.723	9122353300	06.06.2017_13:27:54
153	153.9	7	-0.919606672	0.0357089973	9.1136E-5	4.58959E-6	9.12552E-5	2.91	239.7	3579593281.858	9122359900	06.06.2017_13:28:01
154	154.9	7	-0.261351372	0.0357034605	9.44738E-5	6.25852E-6	9.47122E-5	3.816	239.7	3579593288.994	9122351500	06.06.2017_13:28:08
155	155.9	7	-0.615596177	0.0356847239	9.19704E-5	7.86787E-6	9.22685E-5	4.908	239.7	3579593296.127	9122361100	06.06.2017_13:28:16
156	156.8	7	-0.957096616	0.0356965591	8.95266E-5	1.84775E-6	8.95862E-5	1.194	239.7	3579593303.264	9122349900	06.06.2017_13:28:23
157	157.8	7	-0.233046649	0.0357096025	8.72021E-5	2.86104E-6	8.72617E-5	1.902	239.7	3579593310.398	9122347900	06.06.2017_13:28:30
158	158.7	7	-0.583052736	0.0357129307	8.86922E-5	2.98025E-6	8.87518E-5	1.956	239.7	3579593317.532	9122350800	06.06.2017_13:28:37
159	159.7	7	-0.906143487	0.0357232045	8.8573E-5	4.58959E-6	8.87518E-5	2.994	239.7	3579593324.669	9122343200	06.06.2017_13:28:44
160	160.7	7	-0.194442474	0.0357288618	9.61428E-5	-5.9605E-7	9.61428E-5	-0.336	239.7	3579593331.802	9122352800	06.06.2017_13:28:51
161	161.7	7	-0.524589277	0.0357262265	7.8619E-5	1.01329E-6	7.8619E-5	0.756	239.7	3579593338.939	9122349300	06.06.2017_13:28:58
162	162.6	7	-0.868918476	0.0357219338	8.45795E-5	4.64919E-6	8.46987E-5	3.156	239.7	3579593346.075	9122356600	06.06.2017_13:29:06
163	163.5	7	-1.17539061	0.0357424524	8.03475E-5	2.98025E-7	8.03475E-5	0.216	239.7	3579593353.207	9122343300	06.06.2017_13:29:13
164	164.6	7	-0.480361734	0.035747516	8.83942E-5	2.02657E-6	8.83942E-5	1.338	239.7	3579593360.342	9122342400	06.06.2017_13:29:20
165	165.5	7	-0.832546995	0.0357253104	9.25665E-5	7.2718E-6	9.28645E-5	4.506	239.7	3579593367.478	9122350700	06.06.2017_13:29:27
166	166.6	7	-1.15678651	0.0357138878	8.3745E-5	-2.62262E-6	8.38046E-5	-1.776	239.7	3579593374.613	9122343800	06.06.2017_13:29:34
167	167.5	7	-0.448077553	0.0357262901	8.41622E-5	-2.98025E-6	8.42218E-5	-1.992	239.7	3579593381.746	9122338100	06.06.2017_13:29:41
168	168.5	7	-0.789288525	0.0357342497	8.58908E-5	5.60287E-6	8.60696E-5	3.75	239.7	3579593388.883	9122345800	06.06.2017_13:29:48
169	169.3	7	-1.14609654	0.0357257637	8.86326E-5	4.82801E-6	8.87518E-5	3.144	239.7	3579593396.016	9122346500	06.06.2017_13:29:56
170	170.4	7	-0.488746368	0.035718086	9.05399E-5	4.17235E-6	9.06591E-5	2.652	239.7	3579593403.153	9122342000	06.06.2017_13:30:03
171	171.4	7	-0.842424629	0.0357026169	7.79037E-5	1.21594E-5	7.88574E-5	8.868	239.7	3579593410.291	9122345500	06.06.2017_13:30:10
172	172.4	7	-1.14829112	0.0357013238	8.57119E-5	3.45708E-6	8.57715E-5	2.334	239.7	3579593417.423	9122342500	06.06.2017_13:30:17
173	173.4	7	-0.464814407	0.0356967486	8.02879E-5	5.48366E-6	8.05263E-5	3.942	239.7	3579593424.557	9122343800	06.06.2017_13:30:24
174	174.3	7	-0.808556274	0.0357106188	7.97515E-5	-5.84128E-6	7.99303E-5	-4.158	239.7	3579593431.692	9122342000	06.06.2017_13:30:31
175	175.2	7	-1.12359523	0.0357049005	7.41486E-5	-5.48366E-6	7.43871E-5	-4.188	239.7	3579593438.827	9122340700	06.06.2017_13:30:38
176	176.3	7	-0.44493653	0.0357067125	8.05859E-5	-8.76194E-6	8.10628E-5	-6.18	239.7	3579593445.962	9122343000	06.06.2017_13:30:45
177	177.3	7	-0.805551514	0.0357108667	7.43275E-5	5.9605E-7	7.43275E-5	0.486	239.7	3579593453.096	9122345000	06.06.2017_13:30:53
178	178.3	7	-1.15265109	0.0357403398	7.17645E-5	1.37091E-6	7.17645E-5	1.116	239.7	3579593460.231	9122336100	06.06.2017_13:31:00
179	179.2	7	-0.478915433	0.0357233557	7.1526E-5	4.76841E-7	7.1526E-5	0.426	239.7	3579593467.366	9122342100	06.06.2017_13:31:07
180	180.2	7	-0.805430878	0.0357090343	7.84998E-5	-5.72208E-6	7.86786E-5	-4.152	239.7	3579593474.502	9122345500	06.06.2017_13:31:14
181	181.1	7	-1.13077917	0.0357095173	8.61888E-5	3.57629E-6	8.62484E-5	2.412	239.7	3579593481.635	9122341500	06.06.2017_13:31:21
182	182.1	7	-0.444650121	0.0357059605	7.98707E-5	1.04905E-5	8.05859E-5	7.482	239.7	3579593488.771	9122339700	06.06.2017_13:31:28
183	183.1	7	-0.791553458	0.0356780115	8.53543E-5	4.82801E-6	8.54735E-5	3.264	239.7	3579593495.905	9122346200	06.06.2017_13:31:35
184	184	7	-1.11038883	0.035677082	8.78577E-5	-5.36445E-7	8.78577E-5	-0.348	239.7	3579593503.04	9122341900	06.06.2017_13:31:43
185	185	7	-0.459882177	0.0356583253	8.79173E-5	1.05501E-5	8.8573E-5	6.87	239.7	3579593510.176	9122352700	06.06.2017_13:31:50
186	186.1	7	-0.819778204	0.0356694719	8.23145E-5	7.09298E-6	8.26125E-5	4.95	239.7	3579593517.312	9122343600	06.06.2017_13:31:57
187	187	7	-1.14032568	0.0356543283	8.14204E-5	6.67575E-6	8.16588E-5	4.704	239.7	3579593524.446	9122352100	06.06.2017_13:32:04
188	188.1	7	-0.473377394	0.0356620044	7.95131E-5	-7.74864E-7	7.95131E-5	-0.552	239.7	3579593531.58	9122348500	06.06.2017_13:32:11
189	189.1	7	-0.828639367	0.0356645178	7.4089E-5	2.08618E-6	7.41486E-5	1.62	239.7	3579593538.717	9122348000	06.06.2017_13:32:18
190	190	7	-1.17218939	0.0356446785	8.4043E-5	1.1921E-6	8.4043E-5	0.84	239.7	3579593545.85	9122344800	06.06.2017_13:32:25
191	190.9	7	-0.496873982	0.0356529558	8.26721E-5	2.02657E-6	8.27317E-5	1.41	239.7	3579593552.986	9122350100	06.06.2017_13:32:32
192	192	7	-0.816597231	0.0356571387	7.8619E-5	7.74864E-7	7.8619E-5	0.582	239.7	3579593560.12	9122351600	06.06.2017_13:32:40
193	193	7	-1.16168826	0.0356648335	9.81693E-5	5.48366E-6	9.83481E-5	3.228	239.7	3579593567.255	9122354300	06.06.2017_13:32:47
194	193.9	7	-0.513850845	0.0356423584	9.28049E-5	9.95403E-6	9.33413E-5	6.144	239.7	3579593574.39	9122351400	06.06.2017_13:32:54
195	195	7	-0.869873092	0.0356418502	9.09572E-5	6.31812E-6	9.1136E-5	3.984	239.7	3579593581.526	9122352100	06.06.2017_13:33:01
196	195.9	7	-0.205493244	0.0356353072	8.85134E-5	8.88115E-6	8.89306E-5	5.76	239.7	3579593588.658	9122359300	06.06.2017_13:33:08
197	196.9	7	-0.522498137	0.0356320486	8.89902E-5	7.68906E-6	8.93478E-5	4.944	239.7	3579593595.796	9122349000	06.06.2017_13:33:15
198	197.9	7	-0.87429539	0.0356268518	9.38182E-5	7.92748E-6	9.41758E-5	4.83	239.7	3579593602.93	9122353200	06.06.2017_13:33:22
199	198.9	7	-0.205238141	0.0356311704	9.41758E-5	1.29939E-5	9.50699E-5	7.872	239.7	3579593610.065	9122348200	06.06.2017_13:33:30
200	199.8	7	-0.541958123	0.0356305999	9.37586E-5	4.94721E-6	9.38778E-5	3.03	239.7	3579593617.199	9122354200	06.06.2017_13:33:37
201	200.8	7	-0.895799735	0.0356314125	8.9169E-5	-4.35117E-6	8.92882E-5	-2.76	239.7	3579593624.335	9122363300	06.06.2017_13:33:44
202	201.8	7	-0.209877848	0.0356212221	9.04207E-5	1.51992E-5	9.16724E-5	9.564	239.7	3579593631.468	9122356500	06.06.2017_13:33:51
203	202.7	7	-0.527635061	0.0356427707	8.89306E-5	1.26958E-5	8.98247E-5	8.124	239.7	3579593638.605	9122352500	06.06.2017_13:33:58
204	203.8	7	-0.880176167	0.0356584439	9.34009E-5	1.77623E-5	9.50699E-5	10.788	239.7	3579593645.738	9122344000	06.06.2017_13:34:05
205	204.7	7	-0.190768365	0.0356680767	8.18376E-5	1.4484E-5	8.30893E-5	10.068	239.7	3579593652.876	9122344700	06.06.2017_13:34:12
206	205.8	7	-0.494515075	0.0356682036	9.92422E-5	9.83482E-6	9.9719E-5	5.676	239.7	3579593660.01	9122337600	06.06.2017_13:34:20
207	206.8	7	-0.853498763	0.0356454851	9.29241E-5	2.25903E-5	9.56063E-5	13.68	239.7	3579593667.143	9122348900	06.06.2017_13:34:27
208	207.7	7	-0.188217008	0.0356593428	9.42354E-5	8.04669E-6	9.4593E-5	4.89	239.7	3579593674.28	9122344500	06.06.2017_13:34:34
209	208.7	7	-0.524688681	0.0356636583	9.77521E-5	1.94312E-5	9.96594E-5	11.238	239.7	3579593681.412	9122343500	06.06.2017_13:34:41
210	209.7	7	-0.888948681	0.0356621496	1.00732E-4	1.46628E-5	1.01805E-4	8.298	239.7	3579593688.548	9122345900	06.06.2017_13:34:48
211	210.7	7	-0.222994354	0.035670503	8.77385E-5	2.31863E-5	9.07783E-5	14.82	239.7	3579593695.693	9122339700	06.06.2017_13:34:55
212	211.7	7	-0.572596995	0.0356880482	1.0264E-4	1.62126E-5	1.03891E-4	9.006	239.7	3579593702.818	9122334800	06.06.2017_13:35:02
213	212.7	7	-0.914542323	0.0356798057	1.04845E-4	1.38283E-5	1.05739E-4	7.536	239.7	3579593709.952	9122341600	06.06.2017_13:35:09
214	213.7	7	-0.211702974	0.0356704283	9.98979E-5	1.36495E-5	1.00852E-4	7.788	239.7	3579593717.089	9122344800	06.06.2017_13:35:17
215	214.7	7	-0.543215362	0.0356737106	1.13726E-4	1.14442E-5	1.14263E-4	5.772	239.7	3579593724.224	9122339100	06.06.2017_13:35:24
216	215.6	7	-0.89464176	0.0356730687	9.62024E-5	1.86564E-5	9.80501E-5	10.974	239.7	3579593731.358	9122344500	06.06.2017_13:35:31
217	216.6	7	-0.21445099	0.0356503915	1.0115E-4	1.59742E-5	1.02401E-4	8.982	239.7	3579593738.495	9122345000	06.06.2017_13:35:38
218	217.7	7	-0.569301797	0.0356485507	1.0258E-4	1.76431E-5	1.0407E-4	9.786	239.7	3579593745.627	9122342000	06.06.2017_13:35:45
219	218.6	7	-0.917326652	0.0356342595	1.2529E-4	2.74183E-5	1.28211E-4	12.336	239.7	3579593752.763	9122346000	06.06.2017_13:35:52
220	219.6	7	-0.204108973	0.0356250082	1.18018E-4	2.72394E-5	1.21117E-4	13.002	239.7	3579593759.899	9122348700	06.06.2017_13:35:59
221	220.7	7	-0.530265911	0.0356226107	1.19448E-4	2.50937E-5	1.22071E-4	11.874	239.7	3579593767.034	9122348800	06.06.2017_13:36:07
222	221.6	7	-0.859671712	0.0356085145	1.29462E-4	2.28287E-5	1.31489E-4	10.014	239.7	3579593774.169	9122354500	06.06.2017_13:36:14
223	222.5	7	-0.163990319	0.0356020045	1.25767E-4	2.65242E-5	1.28509E-4	11.922	239.7	3579593781.302	9122351800	06.06.2017_13:36:21
224	223.6	7	-0.479291281	0.0356047242	1.1921E-4	2.32459E-5	1.21475E-4	11.04	239.7	3579593788.438	9122350500	06.06.2017_13:36:28
225	224.6	7	-0.826368656	0.0356026058	1.08004E-4	2.40208E-5	1.10627E-4	12.558	239.7	3579593795.573	9122354900	06.06.2017_13:36:35
226	225.6	7	-1.14420219	0.0355691484	1.04726E-4	2.05637E-5	1.06752E-4	11.124	239.7	3579593802.707	9122361300	06.06.2017_13:36:42
227	226.5	7	-0.492812045	0.0355724804	1.20104E-4	2.28883E-5	1.2225E-4	10.794	239.7	3579593809.841	9122360400	06.06.2017_13:36:49
228	227.6	7	-0.810490333	0.035566739	1.11282E-4	2.54513E-5	1.14143E-4	12.906	239.7	3579593816.977	9122358500	06.06.2017_13:36:56
229	228.5	7	-1.13091894	0.0355799606	1.10686E-4	1.80603E-5	1.12117E-4	9.282	239.7	3579593824.114	9122358500	06.06.2017_13:37:04
230	229.6	7	-0.468120605	0.0355647047	1.20104E-4	2.6107E-5	1.22906E-4	12.27	239.7	3579593831.25	9122358300	06.06.2017_13:37:11
231	230.6	7	-0.827759116	0.0355808384	1.12832E-4	2.29479E-5	1.15157E-4	11.52	239.7	3579593838.381	9122357400	06.06.2017_13:37:18
232	231.5	7	-1.17048801	0.0356013871	1.18673E-4	2.91468E-5	1.2225E-4	13.818	239.7	3579593845.517	9122356600	06.06.2017_13:37:25
233	232.5	7	-0.448531255	0.0356014489	1.1623E-4	2.84911E-5	1.19687E-4	13.788	239.7	3579593852.65	9122353300	06.06.2017_13:37:32
234	233.5	7	-0.767935589	0.035589336	1.30118E-4	3.30808E-5	1.3429E-4	14.268	239.7	3579593859.787	9122363200	06.06.2017_13:37:39
235	234.5	7	-1.11977995	0.0356041821	1.2684E-4	3.56438E-5	1.31787E-4	15.714	239.7	3579593866.922	9122349900	06.06.2017_13:37:46
236	235.5	7	-0.42553245	0.0355951136	1.27078E-4	3.36769E-5	1.31489E-4	14.862	239.7	3579593874.057	9122349400	06.06.2017_13:37:54
237	236.6	7	-0.75401212	0.0355929399	1.28032E-4	3.45709E-5	1.32621E-4	15.12	239.7	3579593881.191	9122350200	06.06.2017_13:38:01
238	237.5	7	-1.09843157	0.0355850146	1.30416E-4	3.70743E-5	1.35542E-4	15.876	239.7	3579593888.326	9122357600	06.06.2017_13:38:08
239	238.5	7	-0.405484567	0.0356008225	1.42635E-4	3.50478E-5	1.46867E-4	13.824	239.7	3579593895.461	9122353000	06.06.2017_13:38:15
240	239.5	7	-0.726668138	0.0356054245	1.47224E-4	4.26772E-5	1.53244E-4	16.17	239.7	3579593902.595	9122346200	06.06.2017_13:38:22
241	240.4	7	-1.04807814	0.0356037346	1.49132E-4	4.04718E-5	1.54556E-4	15.192	239.7	3579593909.731	9122350100	06.06.2017_13:38:29
242	241.5	7	-0.330703686	0.0355719226	1.47582E-4	3.33788E-5	1.51278E-4	12.762	239.7	3579593916.865	9122353400	06.06.2017_13:38:36
243	242.4	7	-0.658170988	0.0355708301	1.21952E-4	3.70147E-5	1.27436E-4	16.884	239.7	3579593924	9122364200	06.06.2017_13:38:44
244	243.4	7	-0.979524545	0.0355564481	1.33813E-4	2.6107E-5	1.36376E-4	11.046	239.7	3579593931.138	9122353700	06.06.2017_13:38:51
245	244.5	7	-0.300206958	0.0355416937	1.30118E-4	2.80739E-5	1.33158E-4	12.18	239.7	3579593938.271	9122356600	06.06.2017_13:38:58
246	245.5	7	-0.64608814	0.0355406191	1.33754E-4	2.83123E-5	1.36674E-4	11.958	239.7	3579593945.408	9122362900	06.06.2017_13:39:05
247	246.5	7	-0.983894505	0.0355448152	1.72378E-4	2.33055E-5	1.73927E-4	7.71	239.7	3579593952.54	9122360700	06.06.2017_13:39:12
248	247.5	7	-0.332253071	0.0355461618	1.96398E-4	2.84315E-5	1.98484E-4	8.238	239.7	3579593959.675	9122358700	06.06.2017_13:39:19
249	248.4	7	-0.687018364	0.0355395715	2.11657E-4	1.98485E-5	2.12611E-4	5.37	239.7	3579593966.811	9122358400	06.06.2017_13:39:26
250	249.4	7	-1.00097726	0.0355389212	1.53483E-4	2.00869E-5	1.54794E-4	7.47	239.7	3579593973.945	9122356300	06.06.2017_13:39:33
251	250.5	7	-0.337618726	0.0355557012	1.09792E-4	3.03389E-5	1.13905E-4	15.456	239.7	3579593981.081	9122356900	06.06.2017_13:39:41
252	251.4	7	-0.694583312	0.0355715566	1.05083E-4	3.65975E-5	1.11282E-4	19.2	239.7	3579593988.214	9122351900	06.06.2017_13:39:48
253	252.5	7	-1.04160759	0.0355679252	1.1915E-4	3.35576E-5	1.238E-4	15.726	239.7	3579593995.349	9122352100	06.06.2017_13:39:55
254	253.5	7	-0.318416275	0.0355377326	1.14501E-4	2.28287E-5	1.16826E-4	11.268	239.7	3579594002.483	9122355500	06.06.2017_13:40:02
255	254.4	7	-0.680042444	0.0355293863	1.19031E-4	2.67626E-5	1.22011E-4	12.684	239.7	3579594009.618	9122358000	06.06.2017_13:40:09
256	255.4	7	-1.0312661	0.0355199064	1.21534E-4	3.2306E-5	1.25767E-4	14.91	239.7	3579594016.754	9122351100	06.06.2017_13:40:16
257	256.4	7	-0.318444169	0.0355049467	1.27495E-4	3.88029E-5	1.33277E-4	16.938	239.7	3579594023.889	9122359000	06.06.2017_13:40:23
258	257.3	7	-0.647565396	0.0355019389	1.25171E-4	3.51074E-5	1.29999E-4	15.672	239.7	3579594031.023	9122360300	06.06.2017_13:40:31
259	258.2	7	-0.958307914	0.035481121	1.37747E-4	3.42729E-5	1.41979E-4	13.98	239.7	3579594038.16	9122365500	06.06.2017_13:40:38
260	259.4	7	-0.254448944	0.0354588945	1.50741E-4	4.0591E-5	1.56105E-4	15.084	239.7	3579594045.294	9122375900	06.06.2017_13:40:45
261	260.4	7	-0.616777308	0.0354566068	1.68086E-4	4.70283E-5	1.74523E-4	15.642	239.7	3579594052.428	9122368100	06.06.2017_13:40:52
262	261.4	7	-0.965454527	0.0354500013	1.52112E-4	5.34656E-5	1.61231E-4	19.374	239.7	3579594059.563	9122372900	06.06.2017_13:40:59
263	262.4	7	-0.252167575	0.0354471911	1.56761E-4	3.67167E-5	1.61053E-4	13.194	239.7	3579594066.698	9122372000	06.06.2017_13:41:06
264	263.3	7	-0.604868503	0.0354251619	1.40787E-4	3.11735E-5	1.44244E-4	12.504	239.7	3579594073.833	9122370700	06.06.2017_13:41:13
265	264.3	7	-0.964775014	0.0354240655	1.12236E-4	4.05314E-5	1.19329E-4	19.866	239.7	3579594080.969	9122372000	06.06.2017_13:41:20
266	265.5	7	-0.310049987	0.0354179676	1.02938E-4	2.77759E-5	1.06693E-4	15.102	239.7	3579594088.102	9122380700	06.06.2017_13:41:28
267	266.4	7	-0.669793426	0.0354339024	1.00494E-4	2.71202E-5	1.0407E-4	15.108	239.7	3579594095.237	9122370800	06.06.2017_13:41:35
268	267.3	7	-1.02564138	0.03541959	1.05978E-4	2.43784E-5	1.08779E-4	12.96	239.7	3579594102.374	9122376000	06.06.2017_13:41:42
269	268.3	7	-0.376828887	0.0354412638	1.03951E-4	2.08021E-5	1.05978E-4	11.328	239.7	3579594109.508	9122377100	06.06.2017_13:41:49
270	269.3	7	-0.704116892	0.0354343388	1.04905E-4	2.05041E-5	1.06872E-4	11.07	239.7	3579594116.642	9122376800	06.06.2017_13:41:56
271	270.3	7	-1.0470617	0.0354219631	1.36078E-4	3.15907E-5	1.39714E-4	13.068	239.7	3579594123.778	9122382900	06.06.2017_13:42:03
272	271.3	7	-0.317266568	0.0354188625	1.33396E-4	3.98161E-5	1.39237E-4	16.62	239.7	3579594130.911	9122373600	06.06.2017_13:42:10
273	272.3	7	-0.685715939	0.0354059254	1.34707E-4	3.43921E-5	1.39059E-4	14.334	239.7	3579594138.048	9122378600	06.06.2017_13:42:18
274	273.3	7	-1.0357459	0.0353715935	1.32383E-4	3.83856E-5	1.37866E-4	16.182	239.7	3579594145.181	9122385800	06.06.2017_13:42:25
275	274.3	7	-0.378735832	0.0353693584	1.38641E-4	3.67763E-5	1.43469E-4	14.874	239.7	3579594152.316	9122383200	06.06.2017_13:42:32
276	275.2	7	-0.700877685	0.0353703971	1.33515E-4	3.55246E-5	1.38164E-4	14.916	239.7	3579594159.453	9122383400	06.06.2017_13:42:39
277	276.2	7	-1.03340083	0.0353574672	1.40549E-4	3.43921E-5	1.44721E-4	13.764	239.7	3579594166.587	9122385200	06.06.2017_13:42:46
278	277.3	7	-0.371992014	0.0353503069	1.43112E-4	4.41673E-5	1.49787E-4	17.154	239.7	3579594173.722	9122390300	06.06.2017_13:42:53
279	278.2	7	-0.719758887	0.035349923	1.45973E-4	5.00085E-5	1.54258E-4	18.918	239.7	3579594180.857	9122386600	06.06.2017_13:43:00
280	279.2	7	-1.07212854	0.0353638661	1.49013E-4	4.04718E-5	1.54437E-4	15.198	239.7	3579594187.995	9122381400	06.06.2017_13:43:07
281	280.2	7	-0.396964388	0.0353775912	1.65225E-4	4.17831E-5	1.70411E-4	14.196	239.7	3579594195.127	9122379800	06.06.2017_13:43:15
282	281.2	7	-0.720978455	0.0353727661	1.6141E-4	5.60286E-5	1.70828E-4	19.14	239.7	3579594202.263	9122382800	06.06.2017_13:43:22
283	282.2	7	-1.03528073	0.0353707443	1.61172E-4	4.93529E-5	1.68622E-4	17.022	239.7	3579594209.397	9122388100	06.06.2017_13:43:29
284	283.3	7	-0.339659622	0.0353337384	1.53185E-4	4.23195E-5	1.58907E-4	15.444	239.7	3579594216.532	9122384500	06.06.2017_13:43:36
285	284.2	7	-0.701513391	0.035319634	1.50145E-4	4.7982E-5	1.57655E-4	17.736	239.7	3579594223.667	9122391200	06.06.2017_13:43:43
286	285.2	7	-1.05857528	0.0353267623	1.77921E-4	5.51345E-5	1.86265E-4	17.226	239.7	3579594230.801	9122386200	06.06.2017_13:43:50
287	286.2	7	-0.408844333	0.0353380147	1.81199E-4	7.05128E-5	1.94431E-4	21.264	239.7	3579594237.937	9122388300	06.06.2017_13:43:57
288	287.1	7	-0.770648073	0.0353179371	1.76311E-4	5.90088E-5	1.85967E-4	18.516	239.7	3579594245.07	9122387600	06.06.2017_13:44:05
289	288.2	7	-1.10679989	0.0353012304	1.88828E-4	6.56848E-5	1.99915E-4	19.188	239.7	3579594252.208	9122394700	06.06.2017_13:44:12
290	289.2	7	-0.405331358	0.0353072675	1.78457E-4	5.60882E-5	1.8704E-4	17.448	239.7	3579594259.341	9122391500	06.06.2017_13:44:19
291	290.2	7	-0.734370962	0.0353156168	1.43827E-4	4.08294E-5	1.49549E-4	15.858	239.7	3579594266.477	9122388100	06.06.2017_13:44:26
292	291.1	7	-1.05345781	0.0353188496	1.4633E-4	4.828E-5	1.54079E-4	18.264	239.7	3579594273.612	9122388700	06.06.2017_13:44:33
293	292.2	7	-0.384069926	0.0353081141	1.50443E-4	3.67167E-5	1.54913E-4	13.728	239.7	3579594280.746	9122385600	06.06.2017_13:44:40
294	293.1	7	-0.711051014	0.0353083107	1.51278E-4	4.6015E-5	1.58132E-4	16.932	239.7	3579594287.881	9122391900	06.06.2017_13:44:47
295	294.1	7	-1.02622208	0.0352850913	1.5992E-4	5.56114E-5	1.69338E-4	19.176	239.7	3579594295.017	9122391200	06.06.2017_13:44:55
296	295.2	7	-0.359866883	0.0352808245	1.85073E-4	6.01413E-5	1.9461E-4	18.012	239.7	3579594302.15	9122395000	06.06.2017_13:45:02
297	296.1	7	-0.690036383	0.0352570923	2.07008E-4	7.08704E-5	2.1881E-4	18.906	239.7	3579594309.286	9122395900	06.06.2017_13:45:09
298	297.2	7	-1.04356221	0.0352438158	2.28585E-4	8.29701E-5	2.43188E-4	19.95	239.7	3579594316.42	9122405900	06.06.2017_13:45:16
299	298.1	7	-0.398590494	0.0352276491	2.27691E-4	9.13744E-5	2.45335E-4	21.87	239.7	3579594323.567	9122406200	06.06.2017_13:45:23
300	299.1	7	-0.760075065	0.0352383529	2.60415E-4	9.19108E-5	2.7621E-4	19.446	239.7	3579594330.691	9122399200	06.06.2017_13:45:30
301	300	7	-1.10332461	0.0352366557	2.49865E-4	9.1136E-5	2.65958E-4	20.04	239.7	3579594337.826	9122395400	06.06.2017_13:45:37
302	301	7	-0.406934944	0.0352166088	2.18333E-4	7.39698E-5	2.30552E-4	18.72	239.7	3579594344.961	9122404500	06.06.2017_13:45:44
303	302	7	-0.733328819	0.0352257233	2.06173E-4	6.78902E-5	2.17081E-4	18.234	239.7	3579594352.095	9122406400	06.06.2017_13:45:52
304	303	7	-1.06307077	0.0352315769	1.96398E-4	6.07374E-5	2.05577E-4	17.19	239.7	3579594359.23	9122393200	06.06.2017_13:45:59
305	304	7	-0.383986878	0.0352399019	1.85431E-4	5.6565E-5	1.93895E-4	16.968	239.7	3579594366.364	9122401100	06.06.2017_13:46:06
306	305	7	-0.711198772	0.0352412441	1.80186E-4	7.05128E-5	1.93478E-4	21.378	239.7	3579594373.5	9122392500	06.06.2017_13:46:13
307	306	7	-1.05309117	0.0352163027	1.78398E-4	5.8234E-5	1.87696E-4	18.084	239.7	3579594380.635	9122399100	06.06.2017_13:46:20
308	307	7	-0.355759745	0.0352198555	1.69755E-4	5.64458E-5	1.78874E-4	18.408	239.7	3579594387.772	9122402500	06.06.2017_13:46:27
309	308	7	-0.694193637	0.0352282902	1.62781E-4	5.76379E-5	1.72735E-4	19.512	239.7	3579594394.904	9122398600	06.06.2017_13:46:34
310	309	7	-1.03059673	0.0352413928	1.94968E-4	7.46851E-5	2.08796E-4	20.964	239.7	3579594402.039	9122399900	06.06.2017_13:46:42
311	310	7	-0.3288668	0.0352405566	2.10882E-4	8.97055E-5	2.29181E-4	23.046	239.7	3579594409.176	9122394000	06.06.2017_13:46:49
312	311	7	-0.68883664	0.0352292963	2.3389E-4	8.68444E-5	2.49507E-4	20.376	239.7	3579594416.31	9122400300	06.06.2017_13:46:56
313	312	7	-0.999269967	0.0352175299	2.5213E-4	8.42218E-5	2.65839E-4	18.474	239.7	3579594423.444	9122400800	06.06.2017_13:47:03
314	313	7	-0.292164106	0.0352318168	2.47302E-4	9.26261E-5	2.6411E-4	20.538	239.7	3579594430.58	9122402400	06.06.2017_13:47:10
315	314	7	-0.644654575	0.035244858	2.45811E-4	9.64408E-5	2.6405E-4	21.426	239.7	3579594437.714	9122401800	06.06.2017_13:47:17
316	315	7	-0.964623959	0.0352477663	2.98621E-4	1.13786E-4	3.19542E-4	20.856	239.7	3579594444.852	9122391700	06.06.2017_13:47:24
317	316	7	-0.26689981	0.0352417087	3.04105E-4	1.25648E-4	3.29079E-4	22.458	239.7	3579594451.984	9122389600	06.06.2017_13:47:31
318	317	7	-0.612428218	0.0352342676	3.79981E-4	1.62185E-4	4.13122E-4	23.118	239.7	3579594459.118	9122395800	06.06.2017_13:47:39
319	318	7	-0.961214822	0.0352393289	4.57468E-4	1.92822E-4	4.96451E-4	22.86	239.7	3579594466.253	9122389700	06.06.2017_13:47:46
320	319	7	-0.277680774	0.0352152322	4.83694E-4	2.0963E-4	5.27207E-4	23.436	239.7	3579594473.39	9122399400	06.06.2017_13:47:53
321	320	7	-0.634669685	0.0352133634	4.8268E-4	2.02716E-4	5.23511E-4	22.782	239.7	3579594480.524	9122390800	06.06.2017_13:48:00
322	321	7	-0.991983502	0.035208212	4.5705E-4	1.9467E-4	4.96808E-4	23.076	239.7	3579594487.657	9122396200	06.06.2017_13:48:07
323	322	7	-0.338078292	0.0352164081	3.90174E-4	1.68801E-4	4.25102E-4	23.4	239.7	3579594494.795	9122400700	06.06.2017_13:48:14
324	323	7	-0.696763985	0.0352117947	3.45053E-4	1.31787E-4	3.69372E-4	20.904	239.7	3579594501.93	9122402900	06.06.2017_13:48:21
325	324	7	-1.05142614	0.0352242584	2.90932E-4	1.13249E-4	3.12211E-4	21.276	239.7	3579594509.062	9122395200	06.06.2017_13:48:29
326	325	7	-0.390541329	0.0352243553	2.54871E-4	9.67388E-5	2.72574E-4	20.79	239.7	3579594516.199	9122402100	06.06.2017_13:48:36
327	326	7	-0.739291573	0.035251298	2.42115E-4	9.75733E-5	2.6107E-4	21.96	239.7	3579594523.333	9122397100	06.06.2017_13:48:43
328	327	7	-1.06325327	0.0352420434	2.1422E-4	7.98707E-5	2.28585E-4	20.454	239.7	3579594530.47	9122400500	06.06.2017_13:48:50
329	328	7	-0.41885801	0.0352234459	2.10584E-4	8.09436E-5	2.25605E-4	21.03	239.7	3579594537.603	9122404100	06.06.2017_13:48:57
330	329	7	-0.782328802	0.0352433654	2.11776E-4	7.8917E-5	2.26022E-4	20.442	239.7	3579594544.738	9122392900	06.06.2017_13:49:04
331	330	7	-1.12751611	0.0352131441	1.90199E-4	7.80826E-5	2.05637E-4	22.332	239.7	3579594551.872	9122399100	06.06.2017_13:49:11
332	331	7	-0.422126732	0.0352327073	1.91093E-4	7.3195E-5	2.04624E-4	20.964	239.7	3579594559.01	9122402100	06.06.2017_13:49:19
333	332	7	-0.785711076	0.0352263634	2.01405E-4	7.77249E-5	2.15889E-4	21.108	239.7	3579594566.142	9122398800	06.06.2017_13:49:26
334	333	7	-1.10280119	0.0352229624	1.97471E-4	7.9215E-5	2.1273E-4	21.87	239.7	3579594573.279	9122397600	06.06.2017_13:49:33
335	334	7	-0.427385366	0.0352081402	1.96398E-4	7.85594E-5	2.11538E-4	21.804	239.7	3579594580.415	9122402300	06.06.2017_13:49:40
336	335	7	-0.786526535	0.0352182617	1.92286E-4	8.36854E-5	2.0975E-4	23.52	239.7	3579594587.546	9122402700	06.06.2017_13:49:47
337	336	7	-1.10491251	0.0352239527	1.85729E-4	7.26585E-5	1.99438E-4	21.372	239.7	3579594594.681	9122394300	06.06.2017_13:49:54
338	337	7	-0.421377972	0.0352195906	1.9312E-4	7.37314E-5	2.0671E-4	20.898	239.7	3579594601.817	9122400700	06.06.2017_13:50:01
339	338	7	-0.749875117	0.0352412182	1.92166E-4	7.77249E-5	2.07306E-4	22.026	239.7	3579594608.952	9122400100	06.06.2017_13:50:08
340	339	7	-1.09668438	0.0352049362	2.03074E-4	7.8917E-5	2.17856E-4	21.24	239.7	3579594616.087	9122398600	06.06.2017_13:50:16
341	340	7	-0.446687922	0.0352207433	2.04981E-4	8.48179E-5	2.21849E-4	22.488	239.7	3579594623.225	9122400300	06.06.2017_13:50:23
342	341	7	-0.80598015	0.035197048	2.01405E-4	9.63812E-5	2.2328E-4	25.578	239.7	3579594630.358	9122405600	06.06.2017_13:50:30
343	342	7	-1.15251705	0.0352039958	1.97412E-4	7.75461E-5	2.12134E-4	21.456	239.7	3579594637.491	9122402700	06.06.2017_13:50:37
344	343	7	-0.489833985	0.0351909019	1.93776E-4	8.75597E-5	2.1267E-4	24.312	239.7	3579594644.627	9122403900	06.06.2017_13:50:44
345	344	7	-0.816202235	0.0352058303	2.03312E-4	7.62348E-5	2.17141E-4	20.556	239.7	3579594651.763	9122400200	06.06.2017_13:50:51
346	345	7	-1.15057814	0.0352103648	1.94252E-4	7.76057E-5	2.09213E-4	21.786	239.7	3579594658.895	9122405300	06.06.2017_13:50:58
347	345	7	-0.490058264	0.0352019553	2.00869E-4	8.39238E-5	2.17737E-4	22.674	239.7	3579594666.038	9122405000	06.06.2017_13:51:06
348	347	7	-0.850855152	0.0351936002	2.06352E-4	8.26721E-5	2.22326E-4	21.84	239.7	3579594673.166	9122404400	06.06.2017_13:51:13
349	348	7	-1.1752072	0.0351929287	2.14816E-4	8.67848E-5	2.31684E-4	22.008	239.7	3579594680.304	9122401400	06.06.2017_13:51:20
350	349	7	-0.548484436	0.0351785876	2.09571E-4	9.203E-5	2.28942E-4	23.712	239.7	3579594687.436	9122402700	06.06.2017_13:51:27
351	350	7	-0.890104212	0.0351703691	2.19525E-4	8.54735E-5	2.35618E-4	21.276	239.7	3579594694.572	9122415700	06.06.2017_13:51:34
352	351	7	-0.217424729	0.0351587839	2.06531E-4	8.03475E-5	2.21611E-4	21.258	239.7	3579594701.705	9122410200	06.06.2017_13:51:41
353	351	7	-0.554141493	0.0351342887	1.94133E-4	7.99303E-5	2.09928E-4	22.386	239.7	3579594708.841	9122421900	06.06.2017_13:51:48
354	353	7	-0.89158062	0.0351209704	1.83643E-4	7.6652E-5	1.99021E-4	22.668	239.7	3579594715.975	9122419300	06.06.2017_13:51:55
355	353	7	-0.189510389	0.0351125863	1.90497E-4	7.65924E-5	2.05339E-4	21.906	239.7	3579594723.11	9122416300	06.06.2017_13:52:03
356	354	7	-0.551037607	0.0350985797	1.91868E-4	8.47583E-5	2.09809E-4	23.826	239.7	3579594730.244	9122411500	06.06.2017_13:52:10
357	355	7	-0.887948009	0.0350988666	1.99557E-4	8.89902E-5	2.18512E-4	24.03	239.7	3579594737.381	9122416900	06.06.2017_13:52:17
358	356	7	-0.190126406	0.0350943708	1.93776E-4	7.99899E-5	2.0963E-4	22.44	239.7	3579594744.515	9122419800	06.06.2017_13:52:24
359	357	7	-0.522831777	0.0350993513	1.99676E-4	7.81422E-5	2.14458E-4	21.384	239.7	3579594751.651	9122427300	06.06.2017_13:52:31
360	358	7	-0.888995299	0.0351058111	1.98663E-4	8.36854E-5	2.15651E-4	22.848	239.7	3579594758.784	9122416600	06.06.2017_13:52:38
361	359	7	-0.191581557	0.0350877754	2.01286E-4	8.57119E-5	2.1875E-4	23.07	239.7	3579594765.921	9122426900	06.06.2017_13:52:45
362	360	7	-0.542966797	0.0350810833	2.03491E-4	9.47122E-5	2.24472E-4	24.96	239.7	3579594773.054	9122424200	06.06.2017_13:52:53
363	361	7	-0.895139864	0.0350980457	2.0373E-4	9.08975E-5	2.23101E-4	24.048	239.7	3579594780.188	9122417100	06.06.2017_13:53:00
364	362	7	-0.220827826	0.035102458	2.09273E-4	8.51159E-5	2.25962E-4	22.14	239.7	3579594787.324	9122413000	06.06.2017_13:53:07
365	363	7	-0.568306793	0.0351104849	2.04802E-4	9.28645E-5	2.24889E-4	24.39	239.7	3579594794.46	9122414500	06.06.2017_13:53:14
366	364	7	-0.899163367	0.0351035975	2.08379E-4	9.06591E-5	2.27214E-4	23.52	239.7	3579594801.595	9122423800	06.06.2017_13:53:21
367	365	7	-0.24086563	0.0351119761	2.02657E-4	9.19704E-5	2.22565E-4	24.414	239.7	3579594808.728	9122415800	06.06.2017_13:53:28
368	366	7	-0.596429802	0.0350751514	2.06889E-4	9.22089E-5	2.26499E-4	24.03	239.7	3579594815.864	9122424700	06.06.2017_13:53:35
369	367	7	-0.951143683	0.0350708693	2.09332E-4	8.49371E-5	2.25903E-4	22.086	239.7	3579594823.002	9122431400	06.06.2017_13:53:43
370	368	7	-0.251130332	0.0350646738	2.03849E-4	9.6858E-5	2.25664E-4	25.41	239.7	3579594830.132	9122421800	06.06.2017_13:53:50
371	369	7	-0.578571938	0.0350510214	2.19167E-4	9.07783E-5	2.37227E-4	22.5	239.7	3579594837.27	9122426500	06.06.2017_13:53:57
372	370	7	-0.909194556	0.0350416487	2.14518E-4	1.09256E-4	2.40744E-4	27	239.7	3579594844.403	9122421600	06.06.2017_13:54:04
373	371	7	-0.246436953	0.0350483347	2.35022E-4	1.03772E-4	2.56898E-4	23.826	239.7	3579594851.538	9122426500	06.06.2017_13:54:11
374	372	7	-0.599925601	0.0350563998	2.51533E-4	1.07944E-4	2.73766E-4	23.226	239.7	3579594858.673	9122428100	06.06.2017_13:54:18
375	373	7	-0.947522635	0.0350393118	2.48553E-4	1.12236E-4	2.72693E-4	24.306	239.7	3579594865.809	9122427500	06.06.2017_13:54:25
376	374	7	-0.298480479	0.0350485396	2.51295E-4	1.09077E-4	2.74004E-4	23.46	239.7	3579594872.944	9122427800	06.06.2017_13:54:32
377	375	7	-0.651870694	0.0350257071	2.38002E-4	1.10746E-4	2.6256E-4	24.96	239.7	3579594880.077	9122427800	06.06.2017_13:54:40
378	376	7	-0.969213104	0.035035797	2.31982E-4	1.11044E-4	2.57136E-4	25.584	239.7	3579594887.214	9122422800	06.06.2017_13:54:47
379	377	7	-0.280013654	0.0350368201	2.07365E-4	1.07944E-4	2.3377E-4	27.51	239.7	3579594894.348	9122427800	06.06.2017_13:54:54
380	378	7	-0.643870131	0.0350347563	2.10823E-4	1.01567E-4	2.34009E-4	25.728	239.7	3579594901.483	9122431200	06.06.2017_13:55:01
381	379	7	-0.988504608	0.0350306037	2.18929E-4	1.08004E-4	2.44142E-4	26.262	239.7	3579594908.618	9122428600	06.06.2017_13:55:08
382	380	7	-0.297178774	0.0350215478	2.12432E-4	9.55467E-5	2.32936E-4	24.216	239.7	3579594915.753	9122422700	06.06.2017_13:55:15
383	381	7	-0.620118025	0.0350009499	2.15174E-4	9.9421E-5	2.37049E-4	24.804	239.7	3579594922.887	9122428600	06.06.2017_13:55:22
384	382	7	-0.968942558	0.0349904525	2.09571E-4	1.05024E-4	2.34486E-4	26.622	239.7	3579594930.023	9122439500	06.06.2017_13:55:30
[truncated: 43,608 more rows]
